# Supplementary material for: Mapping microhabitats of lignocellulose decomposition by a microbial consortium
Source: Nat Chem Biol. 2024 Feb 1;20(8):1033–43. doi: 10.1038/s41589-023-01536-7 (PMC11288888; doi:10.1038/s41589-023-01536-7)
Supplement: Supplementary file 3 — Supplementary Tables 1–5 and 10–14. [file 41589_2023_1536_MOESM3_ESM.xlsx]

## Sheet: Supplementary Table 1a
Supplemental Table 1a. MALDI Section 1
Formula	Adduct	Ion	m/z	MSM	FDR	Molecule Names	Molecule IDs	Total Intensity	Isomers	Isobars
MgCl2	M+Cl	MgCl2+Cl-	128.892	0.966425	0.05	Magnesium chloride	C07755	246477012992	1	0
C12H22O11	M+Cl	C12H22O11+Cl-	377.086	0.908135	0.05	beta-1,2-Mannobiose, 4-O-beta-D-Mannopyranosyl-D-glucopyranose, Mannobiose, 3-O-alpha-D-Mannopyranosyl-alpha-D-mannopyranose, Turanose, Melibiulose, Maltulose, Kojibiose, beta-D-Fructofuranosyl-alpha-D-mannopyranoside, 2-alpha-D-Glucosyl-D-glucose, Sophorose, Gentiobiose, Lactulose, beta-Cellobiose, alpha-Cellobiose, Melibiose, Epimelibiose, alpha-D-Aldosyl beta-D-fructoside, alpha-D-Glucosyl-(1,…	C21336, C20236, C20861, C19773, C19636, C19634, C19633, C19632, C18068, C15548, C08250, C08240, C07064, C06422, C06421, C05402, C05400, C04219, C04147, C02964, C01742, C01728, C01725, C01711, C02048, C01971, C01970, C01235, C01083, C00897, C01518, C00252, C00243, C00208, C00185, C00089	3113618944	36	1
C7H6O4	M-H	C7H6O4-H-	153.019	0.879261	0.05	2,6-Dihydroxybenzoate, Patulin, 2,5-Dihydroxybenzoate, 3,4-Dihydroxybenzoate, 2,3-Dihydroxybenzoate	C21298, C16748, C00628, C00230, C00196	80389341184	5	0
C20H13N	M-H	C20H13N-H-	266.097	0.843552	0.05	7H-Dibenzo[c,g]carbazole	C19221	21896042496	1	0
C15H10O6	M-H	C15H10O6-H-	285.04	0.831562	0.05	Citreorosein, 6-Demethoxycapillarisin, 2'-Hydroxygenistein, Scutellarein, Isoscutellarein, Orobol, Fisetin, Datiscetin, Maritimetin, Aureusidin, Kaempferol, Luteolin	C17810, C17786, C12134, C10184, C10097, C10510, C10041, C10036, C08720, C08576, C05903, C01514	3862226176	12	0
C7H6O5	M-H	C7H6O5-H-	169.014	0.803286	0.05	Gallate	C01424	2129585664	1	0
C14H16N2O3S2	M+Cl	C14H16N2O3S2+Cl-	359.03	0.795561	0.05	Pyochelin	C12037	8869250048	1	0
C16H12NO3	M-H	C16H12NO3-H-	265.074	0.79465	0.05	Ungeremine	C12189	44179464192	1	1
C14H8O5	M-H	C14H8O5-H-	255.03	0.787771	0.05	Anthragallol, Purpurin	C10297, C10395	1322631168	2	0
C10H12N4O7	M-H	C10H12N4O7-H-	299.063	0.753196	0.1	Urate-3-ribonucleoside	C05513	51801509888	1	1
C18H32O2	M-H	C18H32O2-H-	279.233	0.747353	0.1	Stearolic acid, Malvalic acid, Chaulmoogric acid, Rumenic acid, Linoleate	C08459, C08321, C08282, C04056, C01595	208754064	5	0
C7H6O3	M-H	C7H6O3-H-	137.024	0.744143	0.1	2-Hydroxy-5-methylquinone, 3,4-Dihydroxybenzaldehyde, Sesamol, Gentisate aldehyde, Salicylate, 3-Hydroxybenzoate, 4-Hydroxybenzoate	C18316, C16700, C10832, C05585, C00805, C00587, C00156	7456257536	7	0
C12H14N2	M-H	C12H14N2-H-	185.108	0.736354	0.1	Paraquat, Calligonine	C14701, C09089	37951729664	2	0
C8H8O3	M-H	C8H8O3-H-	151.04	0.721852	0.1	4-Hydroxy-3-methylbenzoate, Menisdaurilide, 4-Hydroxymethylsalicylaldehyde, 4-Methylsalicylate, 3-Methylsalicylate, 4-Hydroxyphenyl acetate, 4-Hydroxyphenacyl alcohol, Methyl salicylate, Resorcinol monoacetate, 3',4'-Dihydroxyacetophenone, 2-(Hydroxymethyl)benzoic acid, 2-Hydroxyphenylacetate, 3-Hydroxyphenylacetate, 2',4'-Dihydroxyacetophenone, 3,4-Dihydroxyphenylacetaldehyde, 4-Methoxybenzoate,…	C21167, C17900, C14108, C14103, C14088, C13636, C13635, C12305, C12064, C10675, C10804, C05852, C05593, C03663, C04043, C02519, C02181, C02657, C02639, C01984, C01983, C00755, C00642	3349206528	23	0
C9H8O3	M-H	C9H8O3-H-	163.04	0.705012	0.1	trans-3-Hydroxycinnamate, Caffeic aldehyde, 3-Oxo-3-phenylpropanoate, cis-p-Coumarate, cis-2-Hydroxycinnamate, 2-Hydroxy-3-phenylpropenoate, trans-2-Hydroxycinnamate, 4-Coumarate, Phenylpyruvate	C12621, C10945, C07114, C06738, C05838, C02763, C01772, C00811, C00166	2685619456	9	0
C16H13ClN2O2	M-H	C16H13ClN2O2-H-	299.059	0.680002	0.1	3-(4-Chloro-benzyl)-5-(2-methoxy-phenyl)-[1,2,4]oxadiazole, Temazepam	C11566, C07125	3242769152	2	0
C15H8O6	M-H	C15H8O6-H-	283.025	0.66375	0.1	Rhein	C10401	1619072896	1	1
C16H12N2O2	M-H	C16H12N2O2-H-	263.083	0.653946	0.1	1-(4-Hydroxyphenylazo)-2-naphthol, 1-Phenylazo-2,6-dihydroxynaphthalene, Perlolyrine	C20281, C20280, C09231	10226857984	3	1
C5H4N4O3	M-H	C5H4N4O3-H-	167.021	0.652972	0.1	Urate	C00366	345669824	1	0
C6H10O8	M-H	C6H10O8-H-	209.03	0.620784	0.1	L-Altarate, D-Galactarate, D-Glucarate	C21088, C00879, C00818	617266560	3	1
C20H14N2	M-H	C20H14N2-H-	281.108	0.591442	0.1	2,3-Diphenyl-3-(2-pyridinyl)acrylonitrile	C15084	8241828864	1	1
C18H34O2	M-H	C18H34O2-H-	281.249	0.589909	0.1	cis-Vaccenic acid, omega-Cycloheptylundecanoic acid, (11E)-Octadecenoic acid, (6Z)-Octadecenoic acid, (9E)-Octadecenoic acid, (9Z)-Octadecenoic acid	C21944, C12103, C08367, C08363, C01712, C00712	130399688	6	0
C8H6O3	M-H	C8H6O3-H-	149.024	0.589351	0.1	Piperonal, 2-Carboxybenzaldehyde, alpha-Oxo-benzeneacetic acid	C10812, C03057, C02137	2997579264	3	0
C23H31ClO4	M-H	C23H31ClO4-H-	405.184	0.588929	0.1	6alpha-Chloro-17-acetoxyprogesterone	C14648	7149038080	1	1
C10H9N	M-H	C10H9N-H-	142.066	0.575143	0.1	1-Naphthylamine, 2-Naphthylamine	C14790, C02227	24284825600	2	0
C21H16O7	M-H	C21H16O7-H-	379.082	0.571315	0.1	Tetracenomycin F1 methylester, Diphyllin	C12373, C10559	801524352	2	1
C14H16N2O3S2	M-H	C14H16N2O3S2-H-	323.053	0.567345	0.1	Pyochelin	C12037	15135540224	1	1
C6H13O9P	M-H	C6H13O9P-H-	259.022	0.56395	0.1	Fructose 3-phosphate, D-Allulose 6-phosphate, beta-L-Galactose 1-phosphate, L-Gulose 1-phosphate, L-Tagatose 6-phosphate, myo-Inositol 5-phosphate, D-arabino-Hex-3-ulose 6-phosphate, beta-D-Fructose 6-phosphate, Fructose 1-phosphate(pyranose), (3S,4R)-Ketose 1-phosphate, D-Hamamelose 2(1)-phosphate, myo-Inositol 4-phosphate, D-Galactose 1-phosphate, beta-D-Fructose 2-phosphate, 1D-myo-Inositol 3-…	C22310, C18096, C15926, C15924, C06312, C06155, C06019, C05345, C05001, C03654, C03606, C03546, C03384, C03267, C04006, C03811, C03735, C02965, C02962, C02888, C03251, C01177, C01172, C01171, C01113, C01097, C01094, C00668, C00663, C00636, C00446, C01002, C00275, C00103, C00092, C00085	884383232	36	2
C2H7NO3S	M-H	C2H7NO3S-H-	124.007	0.556477	0.1	Taurine	C00245	4741962752	1	0
C5H10N2O3	M-H	C5H10N2O3-H-	145.062	0.547729	0.1	(R)-3-Ureidoisobutyrate, Isoglutamine, 3-Ureidoisobutyrate, D-Glutamine, Glutamine, L-Glutamine	C21029, C16673, C05100, C00819, C00303, C00064	7736000000	6	1
C9H8O2	M-H	C9H8O2-H-	147.045	0.524468	0.1	Pyruvophenone, Cinnamic acid, 3-Isochromanone, 3-Hydroxy-1-indanone, 4-Hydroxycinnamyl aldehyde, Dihydrocoumarin, trans-Cinnamate	C17268, C10438, C07728, C07720, C05608, C02274, C00423	1417624576	7	0
C9H6O2	M-H	C9H6O2-H-	145.029	0.506138	0.1	Coumarin	C05851	2908208384	1	0
C3H8NO4P	M-H	C3H8NO4P-H-	152.012	0.499168	0.1	Fosamine	C18789	9918381056	1	1
C10H10O3	M-H	C10H10O3-H-	177.056	0.478828	0.1	(3S)-2-Oxo-3-phenylbutanoate, 2-Oxo-4-phenylbutyric acid, 1,2-Dihydroxy-3,4-epoxy-1,2,3,4-tetrahydronaphthalene, 3-Acetyl-6-methoxybenzaldehyde, Coniferyl aldehyde, Vermelone	C20646, C20327, C14784, C10667, C02666, C01624	717511616	6	0
C15H10O5	M-H	C15H10O5-H-	269.045	0.47295	0.1	Islandicin, 3,6,4'-Trihydroxyflavone, 4',6,7-Trihydroxyisoflavone, 3',4',7-Trihydroxyisoflavone, Norobtusifolin, Morindone, Lucidin, Emodin, Aloe-emodin, Norwogonin, Purpurin 1-methyl ether, Galangin, Resokaempherol, Baicalein, Sulphuretin, Genistein, 2'-Hydroxydaidzein, Apigenin	C16796, C15222, C14314, C14313, C10379, C10376, C10369, C10343, C10294, C10113, C10397, C10044, C10037, C10023, C08730, C06563, C02495, C01477	1194067712	18	1
CaCl2	M+Cl	CaCl2+Cl-	144.87	0.757064	0.2	Calcium chloride anhydrous	C08130	175379955712	1	0
C16H12N2O2	M+Cl	C16H12N2O2+Cl-	299.059	0.680002	0.2	1-(4-Hydroxyphenylazo)-2-naphthol, 1-Phenylazo-2,6-dihydroxynaphthalene, Perlolyrine	C20281, C20280, C09231	3242769152	3	0
COS	M+Cl	COS+Cl-	94.9363	0.670381	0.2	Carbonyl sulfide	C07331	4567266816	1	1
C6H12O6	M+Cl	C6H12O6+Cl-	215.033	0.606942	0.2	L-Tagatose, D-Galactofuranose, L-Idose, L-Altrose, 1D-chiro-Inositol, L-Gulose, D-Fructose, alpha-L-Sorbopyranose, beta-D-Hamamelopyranose, scyllo-Inositol, muco-Inositol, 1L-chiro-Inositol, D-Psicose, D-Talose, D-Idose, D-Gulose, D-Altrose, D-Fructose, beta-D-Fructose, beta-D-Mannose, L-Rhamnonate, D-Hamamelose, 2-Deoxy-D-gluconate, L-Galactose, L-Fuconate, L-Fructose, D-Fuconate, Galactose, D-A…	C21523, C21066, C21050, C21032, C19891, C15923, C10906, C08356, C08351, C06153, C06152, C06151, C06468, C06467, C06466, C06465, C06464, C05003, C02336, C02209, C01934, C01906, C02782, C01825, C01720, C01719, C01680, C01582, C01487, C01452, C00795, C00764, C00738, C00737, C00984, C00962, C00936, C00267, C00247, C00221, C00159, C00137, C00124, C00095, C00031	1545238400	45	1
SiO2	M+Cl	SiO2+Cl-	94.9361	0.603821	0.2	Styrene-acrylonitrile copolymer	C19573	4580785664	1	1
C23H32O4	M+Cl	C23H32O4+Cl-	407.199	0.60342	0.2	3alpha-Hydroxy-5beta-pregn-16-ene-11,20-dione 3-acetate, 16alpha,17alpha-Epoxy-20-oxopregn-5-en-3beta-yl acetate, Deoxycorticosterone acetate	C15333, C14635, C14554	4220370176	3	0
C23H30O4	M+Cl	C23H30O4+Cl-	405.184	0.588929	0.2	Spiromesifen	C18488	7149038080	1	1
C6H14O6	M+Cl	C6H14O6+Cl-	217.048	0.511788	0.2	D-Altritol, L-Glucitol, Galactitol, L-Iditol, D-Iditol, D-Sorbitol, Mannitol	C21524, C01722, C01697, C01507, C01489, C00794, C00392	3347109376	7	1
C5H12O5	M+Cl	C5H12O5+Cl-	187.038	0.454358	0.2	D-Arabitol, D-Apiitol, Xylitol, L-Arabitol, Ribitol	C01904, C01569, C00379, C00532, C00474	3279651840	5	1
C12H14N2O5	M+Cl	C12H14N2O5+Cl-	301.06	0.446876	0.2	Dinex	C19038	18203627520	1	0
C16H12NO3	M+Cl	C16H12NO3+Cl-	301.051	0.433331	0.2	Ungeremine	C12189	2901777152	1	1
C14H10O5	M-H	C14H10O5-H-	257.045	0.430238	0.2	3-Carbethoxypsoralen, Norrubrofusarin, Alternariol, Kigelinone, Norlichexanthone, Mesuaxanthone A, Isogentisin, Gentisin	C19357, C17671, C16838, C10362, C10087, C10081, C10070, C10066	988524992	8	1
C18H24N2O5	M+Cl	C18H24N2O5+Cl-	383.138	0.403735	0.2	Enalaprilat, Funebrine	C11720, C10145	255897616	2	1
C5H9NO4	M-H	C5H9NO4-H-	146.046	0.396089	0.2	N-Methyl-D-aspartic acid, 2-Oxo-4-hydroxy-5-aminovalerate, L-4-Hydroxyglutamate semialdehyde, 3-Aminopentanedioate, L-threo-3-Methylaspartate, N-(Carboxymethyl)-D-alanine, O-Acetyl-L-serine, Glutamate, D-Glutamate, L-Glutamate	C12269, C05941, C05938, C05574, C03618, C03790, C00979, C00302, C00217, C00025	4412345856	10	0
C23H34O4	M+Cl	C23H34O4+Cl-	409.215	0.385267	0.2	Calcitroic acid, Androst-4-ene-3alpha,17beta-diol diacetate, Androst-4-ene-3beta,17beta-diol diacetate	C18230, C15423, C15324	1983828864	3	1
C6H6O3	M-H	C6H6O3-H-	125.024	0.379299	0.2	4-Hydroxy-5-methyl-2-methylenefuran-3(2H)-one, Maltol, 5-Hydroxymethyl-2-furaldehyde, Benzene-1,2,4-triol, Phloroglucinol, Triacetate lactone, 1,2,3-Trihydroxybenzene	C20718, C11918, C11101, C02814, C02183, C02752, C01108	9197784064	7	1
C14H6O8	M-H	C14H6O8-H-	300.999	0.369762	0.2	Ellagic acid	C10788	259317456	1	0
C9H6O3	M-H	C9H6O3-H-	161.024	0.357778	0.2	4-Hydroxycoumarin, Umbelliferone	C20414, C09315	2208218624	2	0
C6H13O3S	M-H	C6H13O3S-H-	164.051	0.347944	0.2	(2R)-4-(Dimethylsulfaniumyl)-2-hydroxybutanoate	C22316	15191115776	1	0
C15H12O6	M-H	C15H12O6-H-	287.056	0.322007	0.2	Carthamidin, 2,6,7,4'-Tetrahydroxyisoflavanone, Eriodictyol chalcone, 2-Hydroxy-2,3-dihydrogenistein, (+-)-Dalbergioidin, Swerchirin, 2-O-Methylswertianin, Gentiacaulein, 3,5-Dimethoxy-1,6-dihydroxyxanthone, Okanin, Micromelin, Eriodictyol, Fustin, Dihydrokaempferol	C16940, C16233, C15525, C12631, C10415, C10091, C10083, C10064, C10060, C08724, C09277, C05631, C01378, C00974	385238080	14	2
C8H8O2	M-H	C8H8O2-H-	135.045	0.315649	0.2	4-Hydroxy-3-methylbenzaldehyde, Methyl benzoate, Phenyl acetate, 3-Methylsalicylaldehyde, 4'-Hydroxyacetophenone, p-Anisaldehyde, Phenylacetic acid, 3-Vinylcatechol, o-Toluate, m-Methylbenzoate, 2-Hydroxyacetophenone, 3,4-Dihydroxystyrene, Benzylformate, 4-Hydroxyphenylacetaldehyde, Toluate, Phenyl acetate	C21166, C20645, C15583, C14087, C10700, C10761, C07086, C07085, C07215, C07211, C07189, C06224, C05613, C03765, C01454, C00548	1507672704	16	0
C21H14	M-H	C21H14-H-	265.102	0.314461	0.2	13H-Dibenzo[a,g]fluorene	C19391	5500559872	1	2
C7H17O4PS2	M-H	C7H17O4PS2-H-	259.023	0.285142	0.2	Oxydeprofos	C18984	890472960	1	3
C8H5NO2	M-H	C8H5NO2-H-	146.025	0.276802	0.2	Isatin, Indole-5,6-quinone	C11129, C05579	2121269504	2	0
C18H36O2	M-H	C18H36O2-H-	283.264	0.27348	0.2	Isooctadecanoic acid, Octadecanoic acid	C20356, C01530	115302952	2	0
C12H9N	M-H	C12H9N-H-	166.066	0.271432	0.2	Carbazole	C08060	9031363584	1	0
C6H5Br	M-H	C6H5Br-H-	154.95	0.270122	0.2	Bromobenzene	C11036	474016992	1	0
C14H10O9	M-H	C14H10O9-H-	321.025	0.266061	0.2	Digallate	C01572	51551812	1	1
C5H5N5	M-H	C5H5N5-H-	134.047	0.265259	0.2	Adenine	C00147	1226295808	1	0
C5H6O3	M-H	C5H6O3-H-	113.024	0.261241	0.2	Tulipalin B, cis-Acetylacrylate, 2-Hydroxy-2,4-pentadienoate	C21187, C07091, C00596	9484669952	3	1
C10H8O3	M-H	C10H8O3-H-	175.04	0.258805	0.2	Herniarin, 4-Methylumbelliferone, 1,3,8-Naphthalenertriol	C09268, C03081, C01173	840350464	3	0
C8H8O4	M-H	C8H8O4-H-	167.035	0.255417	0.2	2-Acetylphloroglucinol, 1,2-Dihydrophthalic acid, 4-Hydroxymethylsalicylate, 4-Hydroxymandelate, 2,6-Dimethoxybenzoquinone, 2-Hydroxy-6-oxoocta-2,4,7-trienoate, Vanillate, 2,6-Dihydroxyphenylacetate, (R)-4-Hydroxymandelate, 3,4-Dihydroxymandelaldehyde, 4-Hydroxypheoxyacetate, (S)-4-Hydroxymandelate, Orsellinate, 3,4-Dihydroxyphenylacetate, Homogentisate	C21895, C16215, C14109, C11527, C10331, C07087, C06672, C06207, C05343, C05577, C03235, C03198, C01839, C01161, C00544	2358560000	15	1
C5H13O7P	M-H	C5H13O7P-H-	215.033	0.253397	0.2	2-C-Methyl-D-erythritol 4-phosphate	C11434	1357114880	1	1
C7H6O2	M-H	C7H6O2-H-	121.029	0.250061	0.2	Tropolone, Salicylaldehyde, 3-Hydroxybenzaldehyde, 4-Hydroxybenzaldehyde, Benzoate, Aromatic acid	C15474, C06202, C03067, C00633, C00180, C00539	2353059072	6	0
C15H14O6	M-H	C15H14O6-H-	289.072	0.240835	0.2	Catechin, (-)-Catechin, Plumericin, Isoplumericin, Fisetinidol-4beta-ol, (+)-Epicatechin, (-)-Epicatechin, Mikanolide, alpha-Cotonefuran, Ptaeroglycol, 2,8-Dihydroxy-3,4,7-trimethoxydibenzofuran, (+)-Catechin, Luteoforol, cis-3,4-Leucopelargonidin	C17590, C14079, C09796, C09787, C09736, C09728, C09727, C09511, C08739, C09030, C08742, C06562, C05907, C03648	60684824	14	0
C16H12O4	M-H	C16H12O4-H-	267.066	0.235195	0.2	6-Hydroxy-2'-methoxyflavone, 1-[6-Hydroxy-2-(4-hydroxyphenyl)-1-benzofuran-3-yl]ethanone, Isoformononetin, Tectochrysin, Dalbergin, Formononetin	C15203, C15110, C12125, C11621, C10414, C00858	342695104	6	1
C9H7NO2	M-H	C9H7NO2-H-	160.04	0.230955	0.2	Indole-3-carboxylate, 4-Hydroxy-2-quinolone, 3-Hydroxy-1H-quinolin-4-one, Quinolin-2,8-diol, Quinoline-3,4-diol, 4,6-Dihydroxyquinoline, 4,8-Dihydroxyquinoline	C19837, C16716, C11503, C06342, C06330, C05639, C05637	1657123584	7	0
C19H18N2O4	M-H	C19H18N2O4-H-	337.119	0.230953	0.2	Alamarine	C09326	1730059136	1	2
C9H8O4	M-H	C9H8O4-H-	179.035	0.229425	0.2	trans-2,3-Dihydroxycinnamate, 2-Hydroxy-3-(4-hydroxyphenyl)propenoate, Aspirin, Caffeate, 3-(4-Hydroxyphenyl)pyruvate, Caffeate	C12623, C05350, C01405, C01197, C01179, C01481	1152462464	6	0
C11H8N2	M-H	C11H8N2-H-	167.061	0.224307	0.2	3-[(E)-2-Isocyanoethenyl]-1H-indole, 3-[(Z)-2-Isocyanoethenyl]-1H-indole, beta-Carboline	C21894, C21893, C20157	8416855552	3	0
C10H7NO3	M-H	C10H7NO3-H-	188.035	0.215987	0.2	(2E)-3-(4-Hydroxyphenyl)-2-isocyanoprop-2-enoate, 3-Hydroxyquinaldic acid, 2-Oxo-1,2-dihydroquinoline-4-carboxylate, 1-Nitronaphthalene-7,8-oxide, 1-Nitronaphthalene-5,6-oxide, N-Acetylisatin, 4-Hydroxy-2-quinolinecarboxylic acid	C21891, C18621, C16715, C14802, C14800, C02172, C01717	703716480	7	0
C16H12O5	M-H	C16H12O5-H-	283.061	0.208279	0.2	Physcion, Obtusifolin, (+)-Maackiain, Glycitein, 3-Methylgalangin, Lucidin omega-methyl ether, Cypripedin, Wogonin, Texasin, Prunetin, Melannin, (-)-Maackiain, Geraldone, Genkwanin, 2'-Hydroxyformononetin, Biochanin A, Calycosin, Acacetin, Questin	C17045, C17039, C16229, C14536, C11577, C10370, C10323, C10197, C10536, C10521, C10504, C10502, C10047, C10046, C02920, C00814, C01562, C01470, C01448	449732992	19	1
C10H8O2	M-H	C10H8O2-H-	159.045	0.202621	0.2	2,3-Dihydroxynaphthalene, 1,4-Dihydroxynaphthalene, 1-Formyl-2-indanone, 2-Formyl-1-indanone, Naphthalene-1,2-diol	C16213, C14785, C07726, C07719, C03012	722080768	5	0
C8H6O4	M-H	C8H6O4-H-	165.019	0.201978	0.2	Isophthalate, 4-Formylsalicylic acid, 3-Formylsalicylic acid, Terephthalate, 4-Hydroxyphenylglyoxylate, Phthalate	C22203, C14100, C14096, C06337, C03590, C01606	3216484352	6	0
C15H10O7	M-H	C15H10O7-H-	301.035	0.201126	0.2	2-(4-Hydroxyphenyl)-5,6,7,8-tetrahydroxy-4H-1-benzopyran-4-one, Tricetin, Robinetin, Morin, Isoetin, Hypolaetin, 6-Hydroxyluteolin, 6-Hydroxykaempferol, Bracteatin, 2'-Hydroxypseudobaptigenin, 8-Hydroxykaempferol, Quercetin	C15031, C10192, C10177, C10105, C10079, C10078, C10072, C10068, C08577, C03662, C02806, C00389	604502656	12	3
C16H22O4	M-H	C16H22O4-H-	277.144	0.192366	0.2	Diisobutyl phthalate, Dibutyl phthalate, 2-Ethylhexyl phthalate	C15205, C14214, C03343	38175820	3	0
C13H12F2N6O	M-H	C13H12F2N6O-H-	305.097	0.187836	0.2	Fluconazole	C07002	1471681664	1	0
C5H6O2	M-H	C5H6O2-H-	97.0294	0.18758	0.2	Tulipalin A, Furfuryl alcohol	C20578, C20441	5895122944	2	0
C9H10O4	M-H	C9H10O4-H-	181.051	0.185393	0.2	3-[(1E,4R)-4-Hydroxycyclohex-2-en-1-ylidene]-2-oxopropanoate, 3-[(4R)-4-Hydroxycyclohexa-1,5-dien-1-yl]-2-oxopropanoate, cis-3-(3-Carboxyethenyl)-3,5-cyclohexadiene-1,2-diol, 2',6'-Dihydroxy-4'-methoxyacetophenone, 3,4-Dihydroxyphenylpropanoate, 3-Methoxy-4-hydroxyphenylglycolaldehyde, Homovanillate, 3-(4-Hydroxyphenyl)lactate, 3-(2,3-Dihydroxyphenyl)propanoate, (R)-3-(4-Hydroxyphenyl)lactate	C21085, C20953, C12622, C10680, C10447, C05583, C05582, C03672, C04044, C03964	545741632	10	1
C23H29ClO4	M-H	C23H29ClO4-H-	403.168	0.185249	0.2	Chlormadinone acetate	C12729	2085384064	1	0
C15H12O4	M-H	C15H12O4-H-	255.066	0.183089	0.2	cis-3,4-Phenanthrenedihydrodiol-4-carboxylate, Pinocembrin chalcone, Aloe emodin anthrone, 3',5'-Dihydroxyflavanone, Hydrangenol, Pinocembrin, Liquiritigenin, Isoliquiritigenin, 3,9-Dihydroxypterocarpan	C18256, C16404, C16760, C15609, C10262, C09827, C09762, C08650, C04271	308321696	9	0
C15H12O5	M-H	C15H12O5-H-	271.061	0.181421	0.2	Toralactone, 6,7,4'-Trihydroxyflavanone, 2,7,4'-Trihydroxyisoflavanone, Dihydrogenistein, p-Coumaroyltriacetic acid lactone, Pinobanksin, Garbanzol, Butin, Rubrofusarin, Butein, Naringenin chalcone, 2'-Hydroxydihydrodaidzein, 3,6,9-Trihydroxypterocarpan, Licodione, Naringenin	C17673, C16232, C15567, C14458, C12087, C09826, C09751, C09614, C09047, C08578, C06561, C03567, C01263, C01592, C00509	460642848	15	2
C16H12O6	M-H	C16H12O6-H-	299.056	0.181089	0.2	Questinol, Rhamnocitrin, (+)-6a-Hydroxymaackiain, (-)-Sophorol, (+)-Sophorol, 2'-Hydroxybiochanin A, Cajanin, Kaempferide, Tectorigenin, Pratensein, Hispidulin, Diosmetin, Leptosidin, 3-Methoxyapigenin, Chrysoeriol	C17811, C17059, C16230, C16228, C16227, C12135, C10203, C10098, C10534, C10520, C10058, C10038, C08651, C05902, C04293	454151296	15	2
C15H8O7	M-H	C15H8O7-H-	299.02	0.176924	0.2	Pseudopurpurin	C10394	969394752	1	0
C9H10O3	M-H	C9H10O3-H-	165.056	0.175743	0.2	Caffeyl alcohol, 3-(3-Hydroxyphenyl)propanoic acid, Apocynin, Paeonol, Phenyllactate, 3-Methoxy-4-hydroxyphenylacetaldehyde, 4-Hydroxyhydratropate, 3-Ethoxybenzoate, Veratraldehyde, Phloretate, 3-(2-Hydroxyphenyl)propanoate, Tropate	C12206, C11457, C11380, C10712, C05607, C05581, C03080, C02363, C02201, C01744, C01198, C01456	676788736	12	1
C23H30O4	M-H	C23H30O4-H-	369.207	0.175673	0.2	Spiromesifen	C18488	7053489664	1	1
C10H8O	M-H	C10H8O-H-	143.05	0.174004	0.2	(1S,2R)-Naphthalene 1,2-oxide, (1R,2S)-Naphthalene 1,2-oxide, 1-Naphthol, 2-Naphthol	C14787, C14786, C11714, C11713	8310289920	4	0
C9H6O4	M-H	C9H6O4-H-	177.019	0.169091	0.2	Caffeoquinone, 5,7-Dihydroxychromone, Esculetin, 7,8-Dihydroxycoumarin	C16828, C09001, C09263, C03093	1769802752	4	0
C18H13NO4	M-H	C18H13NO4-H-	306.077	0.161133	0.2	Stealthin C	C12392	418152896	1	3
C16H14O5	M-H	C16H14O5-H-	285.077	0.159618	0.2	(R)-DNPA, 2,7-Dihydroxy-4'-methoxyisoflavanone, (S)-DNPA, Phyllodulcin, (-)-Nissolin, 2',4',6'-Trihydroxy-3'-formyldihydrochalcone, Brazilin, Sakuranetin, Sainfuran, Moracin A, Quinquangulin, Oxypeucedanin, Isosakuranetin, 2'-O-Methyllicodione, Dihydrobiochanin A, (-)-Vestitone	C18835, C16190, C12434, C10274, C10508, C09975, C09920, C09833, C08974, C08844, C09044, C09282, C05334, C02922, C02675, C00786	220115696	16	0
C15H10O4	M-H	C15H10O4-H-	253.051	0.158958	0.2	4',6-Dihydroxyflavone, 7,4'-Dihydroxyflavone, 1,4-Dihydroxy-2-methylanthraquinone, Digiferrugineol, Chrysophanol, Alizarin 2-methyl ether, Daidzein, Anhydroglycinol, Primetin, Rubiadin, Chrysin, Hispidol	C14344, C12123, C10329, C10327, C10315, C10291, C10208, C10200, C10121, C10402, C10028, C08644	486320736	12	1
C13H8O4	M-H	C13H8O4-H-	227.035	0.157726	0.2	Euxanthone	C10061	128696176	1	0
C10H17N3O6S	M-H	C10H17N3O6S-H-	306.076	0.155376	0.2	Glutathione	C00051	418066368	1	3
C6H8O7	M-H	C6H8O7-H-	191.02	0.154743	0.2	D-Glucaro-1,4-lactone, (2S,3R)-2,3-Dihydroxy-5-oxohexanedioate, D-Galactaro-1,4-lactone, D-Glucaro-1,5-lactone, D-Galactaro-1,5-lactone, (1S,2S)-1-Hydroxypropane-1,2,3-tricarboxylate, (4R,5S)-4,5,6-Trihydroxy-2,3-dioxohexanoate, Carboxymethyloxysuccinate, 2-Dehydro-3-deoxy-D-glucarate, 2,5-Didehydro-D-gluconate, 5-Dehydro-4-deoxy-D-glucarate, Isocitrate, Citrate, (1R,2S)-1-Hydroxypropane-1,2,3-tr…	C21095, C21091, C20896, C20890, C20889, C04617, C04575, C03600, C03921, C02780, C00679, C00311, C00158, C00451	531729472	14	1
C12H14N2O5	M-H	C12H14N2O5-H-	265.083	0.154483	0.2	Dinex	C19038	3420238336	1	0
C6H5ClO5	M-H	C6H5ClO5-H-	190.975	0.151573	0.2	2-Chloromaleylacetate	C06329	111574008	1	0
C4H4O3	M-H	C4H4O3-H-	99.0087	0.149783	0.2	Succinic anhydride	C19524	7383171584	1	0
C4H6O5	M-H	C4H6O5-H-	133.014	0.143463	0.2	2-Dehydro-L-erythronate, 2-Dehydro-D-erythronate, 3-Dehydro-L-erythronate, 3-Dehydro-L-threonate, Malate, (S)-Malate, (R)-Malate	C21618, C21617, C21612, C03064, C00711, C00149, C00497	12042458112	7	1
C15H8O5	M-H	C15H8O5-H-	267.03	0.143058	0.2	Coumestrol	C10205	712706176	1	1
C18H18O6	M-H	C18H18O6-H-	329.103	0.138924	0.2	(+)-Didemethylpinoresinol, Acetylshikonin, 3',6'-Dihydroxy-2',4,4'-trimethoxy-chalcone, 2,3-Dihydro-2-(4-hydroxyphenyl)-5,6,7-trimethoxy-4H-1-benzopyran-4-one, 2,3-Dihydro-6-hydroxy-2-(4-methoxyphenyl)-5,7-dimethoxy-4H-1-benzopyran-4-one, Samaderin A	C21802, C17413, C14894, C15019, C14997, C08781	121542648	6	1
C10H10N4O6	M-H	C10H10N4O6-H-	281.053	0.136658	0.2	9-Riburonosylhypoxanthine	C11631	2970070272	1	1
C24H48O3	M-H	C24H48O3-H-	383.353	0.135836	0.2	2-Hydroxytetracosanoic acid	C17873	21380188	1	0
C6H5O2	M-H	C6H5O2-H-	108.022	0.132665	0.2	o-Benzosemiquinone, p-Benzosemiquinone	C05060, C02389	4675089408	2	1
C14H12N6O6	M-H	C14H12N6O6-H-	359.074	0.132549	0.2	Nitrovin	C19487	890013824	1	2
C3H8NO5P	M-H	C3H8NO5P-H-	168.007	0.132099	0.2	Alanylphosphate, 3-Amino-2-oxopropyl phosphate, 2-Amino-3-phosphonopropanoate, Glyphosate	C12021, C11638, C05672, C01705	137006480	4	2
C7H10O4	M-H	C7H10O4-H-	157.051	0.126345	0.2	Dimethyl citraconate, 5-D-(5/6)-5-C-(Hydroxymethyl)-2,6-dihydroxycyclohex-2-en-1-one, (1S,4S)-4-Hydroxy-3-oxocyclohexane-1-carboxylate, 2-Isopropylmaleate	C05126, C04815, C04670, C02631	5019025920	4	1
C5H12O5	M-H	C5H12O5-H-	151.061	0.121	0.2	D-Arabitol, D-Apiitol, Xylitol, L-Arabitol, Ribitol	C01904, C01569, C00379, C00532, C00474	5441492480	5	0
C11H8	M-H	C11H8-H-	139.055	0.119195	0.2	Norcapillene, 5-Phenyl-1,3-pentadiyne	C17796, C17717	4233657856	2	0
C12H8O	M-H	C12H8O-H-	167.05	0.118942	0.2	Capillin, Dibenzofuran	C08398, C07729	424135488	2	0
C13H6	M-H	C13H6-H-	161.04	0.117928	0.2	1-Tridecene-3,5,7,9,11-pentayne	C08464	2887426560	1	1
C16H10O4	M-H	C16H10O4-H-	265.051	0.11751	0.2	Phenanthrene-4,5-dicarboxylate	C18252	345292800	1	0
C14H12O2S2	M-H	C14H12O2S2-H-	275.021	0.116408	0.2	5-(4-Acetoxybut-1-ynyl)-2,2'-bithiophene	C04485	619407488	1	0
C6H14O6	M-H	C6H14O6-H-	181.072	0.116269	0.2	D-Altritol, L-Glucitol, Galactitol, L-Iditol, D-Iditol, D-Sorbitol, Mannitol	C21524, C01722, C01697, C01507, C01489, C00794, C00392	3119519488	7	0
C16H14O4	M-H	C16H14O4-H-	269.082	0.115901	0.2	Isoimperatorin, Pinostrobin, 2'-O-Methylisoliquiritigenin, Medicarpin, Strobopinin, Alloimperatorin, Vignafuran, Imperatorin, (+)-Medicarpin	C16976, C16419, C15531, C10503, C09939, C09053, C08993, C09269, C01729	176327200	9	1
C15H11ClN2O2	M-H	C15H11ClN2O2-H-	285.044	0.113537	0.2	Oxazepam	C07359	92708368	1	1
C6H4O4	M-H	C6H4O4-H-	139.004	0.112762	0.2	5-Formyl-2-furoate, trans-4-Carboxymethylenebut-2-en-4-olide, cis-4-Carboxymethylenebut-2-en-4-olide	C20449, C12838, C04431	3172223744	3	0
C6H6O4	M-H	C6H6O4-H-	141.019	0.112689	0.2	5-(Dihydroxymethyl)furan-2-carbaldehyde, 5-Hydroxymethyl-2-furoate, Kojic acid, (S)-5-Oxo-2,5-dihydrofuran-2-acetate, cis,cis-4-Hydroxymuconic semialdehyde, 2,5-Dihydro-5-oxofuran-2-acetate, cis,trans-Hexadienedioate, 2-Oxo-2,3-dihydrofuran-5-acetate, 1,2,3,5-Tetrahydroxybenzene, cis,cis-Muconate, 2-Hydroxymuconate semialdehyde	C20900, C20448, C14516, C14610, C06603, C04105, C03647, C03586, C03743, C02480, C00682	5490396672	11	1
C9H7NO	M-H	C9H7NO-H-	144.045	0.111477	0.2	4-[(E)-2-Isocyanoethenyl]phenol, 8-Hydroxyquinoline, Indole-3-carboxaldehyde, 2(1H)-Quinolinone, 4-Hydroxyquinoline, Quinolin-2-ol, Isocarbostyril, 3-Methyleneoxindole	C21890, C19434, C08493, C06415, C06343, C06338, C06324, C02796	3176207360	8	0
H2SO4	M-H	H2SO4-H-	96.96	0.108584	0.2	Sulfate	C00059	2285014784	1	0
C8H19O3PS2	M-H	C8H19O3PS2-H-	257.044	0.108335	0.2	Demeton-S, Demeton-O	C18978, C18977	300543360	2	2
C13H8	M-H	C13H8-H-	163.055	0.107715	0.2	Phenylheptatriyne	C08456	1383035008	1	0
C12H23O14P	M-H	C12H23O14P-H-	421.075	0.104448	0.2	Bis(myo-inositol) 1,3'-phosphate, alpha-Maltose 1-phosphate, beta-D-Fructofuranosyl-alpha-D-mannopyranoside 6F-phosphate, Sucrose 6-phosphate, Lactose 6'-phosphate, 6-Phospho-beta-D-glucosyl-(1,4)-D-glucose, Maltose 6'-phosphate, Sucrose 6'-phosphate, alpha,alpha'-Trehalose 6-phosphate	C22088, C20237, C18050, C16688, C05396, C04534, C02995, C02591, C00689	94765144	9	0
C7H8O5	M-H	C7H8O5-H-	171.03	0.102943	0.2	cis,cis-2,4-Dihydroxy-5-methyl-6-oxo-2,4-hexadienoate, 5-Methylmaleylacetate, 2-Oxo-5-methyl-cis-muconate, 2-Hydroxy-5-methyl-cis,cis-muconate, 2-Hydroxyhepta-2,4-dienedioate, 2-Oxohept-3-enedioate, 5-Dehydroshikimate, 3-Dehydroshikimate	C18318, C18306, C07479, C07478, C05600, C03063, C02652, C02637	950484736	8	0
C6H8O4	M-H	C6H8O4-H-	143.035	0.102787	0.2	1,5-Anhydro-4-deoxy-D-glycero-hex-1-en-3-ulose, 1,5-Anhydro-4-deoxy-D-glycero-hex-3-en-2-ulose, 2-Hydroxy-2-(hydroxymethyl)-2H-pyran-3(6H)-one, 2-Methyleneglutarate, Methylitaconate, Triacetate, 2,3-Dimethylmaleate	C19826, C19822, C19821, C02930, C02295, C01757, C00922	4434001920	7	1
C17H14O5	M-H	C17H14O5-H-	297.077	0.102021	0.2	R1128A, Coumafuryl, Afrormosin, Sayanedine, Apigenin 7,4'-dimethyl ether	C18840, C18599, C10199, C10527, C10019	205987424	5	1
C11H8O2	M-H	C11H8O2-H-	171.045	0.101982	0.2	2-Naphthoic acid, 1-Naphthoic acid, 1-Hydroxy-2-naphthaldehyde, (Z)-2-Decene-4,6,8-triynoic acid methylester, Dehydromatricaria ester, Menadione	C14101, C14091, C11427, C08774, C08446, C05377	483710528	6	1
C5H7NO3	M-H	C5H7NO3-H-	128.035	0.10122	0.2	L-beta-Ethynylserine, 1-Pyrroline-4-hydroxy-2-carboxylate, L-1-Pyrroline-3-hydroxy-5-carboxylate, 5-Oxo-D-proline, 5-Oxoproline, 4-Oxoproline	C22141, C04282, C04281, C02237, C01879, C01877	2201892608	6	1
C17H16O5	M-H	C17H16O5-H-	299.092	0.100685	0.2	Cnidilin, Astrapterocarpan, Phellopterin, (-)-Variabilin, Coelogin, (-)-Sparticarpin, 4-Hydroxyhomopterocarpin, Farrerol	C17503, C17416, C17047, C10539, C10251, C10531, C10461, C09734	140772192	8	0
C3H5O5P	M-H	C3H5O5P-H-	150.98	0.100088	0.2	3-(Hydrohydroxyphosphoryl)pyruvate	C06368	159452656	1	2
C18H16O6	M-H	C18H16O6-H-	327.087	0.0961552	0.2	Ophiopogonanone A, 9-Demethylmunduserone, 7-Hydroxy-2',4',5'-trimethoxyisoflavone, 2-(4-Hydroxyphenyl)-5,6,7-trimethoxy-4H-1-benzopyran-4-one, 6-Hydroxy-2-(4-methoxyphenyl)-5,7-dimethoxy-4H-1-benzopyran-4-one, Betagarin	C17475, C16189, C16188, C14986, C14985, C09479	126529344	6	0
C11H8O3	M-H	C11H8O3-H-	187.04	0.0942669	0.2	3-Hydroxy-2-naphthoate, Plumbagin, Ramentaceone, 1-Hydroxy-2-naphthoate	C16212, C10387, C10398, C03203	461422560	4	0
C16H10O5	M-H	C16H10O5-H-	281.045	0.0931638	0.2	Pseudobaptigenin, 4,5-Methylenedioxy-6-hydroxyaurone	C10522, C08722	619582016	2	0
C10H10O4	M-H	C10H10O4-H-	193.051	0.091919	0.2	Kakuol, Dimethyl phthalate, 5-Hydroxyconiferaldehyde, Methyl caffeate, Isoferulic acid, 2,4,8-Trihydroxy-1-tetralone, 6-Hydroxymellein, Ferulate, Scytalone	C16982, C11233, C12204, C10477, C10470, C09974, C02379, C01494, C00779	427246080	9	0
C27H28ClFN2OS	M-H	C27H28ClFN2OS-H-	481.152	0.0908082	0.2	SSR 125543	C14129	204082656	1	0
C6H8O3	M-H	C6H8O3-H-	127.04	0.0905221	0.2	4-Hydroxy-2,5-dimethylfuran-3(2H)-one, (2Z,4Z)-2-Hydroxyhexa-2,4-dienoate, 5-Hydroxymethylfurfuryl alcohol, 2-Hydroxy-cis-hex-2,4-dienoate, (4E)-2-Oxohexenoic acid, Dihydrophloroglucinol, Dihydro-4,4-dimethyl-2,3-furandione	C20717, C20240, C20443, C11354, C06761, C06719, C01125	4278205696	7	1
C5H4O3	M-H	C5H4O3-H-	111.009	0.0895341	0.2	2-Furoate	C01546	5157334528	1	0
C9H10BrNO2S	M-H	C9H10BrNO2S-H-	273.954	0.0890848	0.2	S-(4-Bromophenyl)-L-cysteine	C03900	19709572	1	0
C17H14O6	M-H	C17H14O6-H-	313.072	0.0887038	0.2	Aflatoxicol, 7-Methylcapillarisin, 4'-Methylcapillarisin, Pinobanksin 3-O-acetate, Aflatoxin B2, 6-Hydroxy-2-(4-hydroxyphenyl)-5,7-dimethoxy-4H-1-benzopyran-4-one, Pisatin, Irisolidone, Ventinone A	C19584, C17785, C17784, C16418, C16753, C15100, C10516, C10471, C10407	130235080	9	0
C13H8O6	M-H	C13H8O6-H-	259.025	0.0884268	0.2	Norswertianin, Norathyriol, Demethylbellidifolin	C10088, C10086, C10056	1415858560	3	2
C7H5NS2	M-H	C7H5NS2-H-	165.979	0.0883899	0.2	2-Mercaptobenzothiazole	C14437	45353728	1	0
C14H10O6	M-H	C14H10O6-H-	273.04	0.0880592	0.2	2,2',4,4'-Tetrahydroxybenzil, Swertianin, Isoathyriol, Bellidifolin, Athyriol	C15218, C10092, C10069, C10053, C10052	963648768	5	1
C17H14O4	M-H	C17H14O4-H-	281.082	0.0865079	0.2	7-Hydroxy-3-(4-methoxyphenyl)-4-methylcoumarin, Agrostophyllin, 5,7-Dimethoxyflavone	C15052, C10244, C10029	148042416	3	1
C16H10O6	M-H	C16H10O6-H-	297.04	0.0859658	0.2	5-Hydroxypseudobaptigenin, Aflatoxin P1, 2',7-Dihydroxy-4',5'-methylenedioxyisoflavone, Bowdichione, Irilone	C19727, C19587, C16226, C10202, C10467	846308608	5	0
C10H16NO3PS	M-H	C10H16NO3PS-H-	260.051	0.0836862	0.2	Aminoparathion	C06605	2472822272	1	1
C6H5BrO	M-H	C6H5BrO-H-	170.945	0.0831322	0.2	2-Bromophenol, Bromobenzene-2,3-oxide, Bromobenzene-3,4-oxide, 4-Bromophenol	C14841, C14840, C14839, C14453	137231488	4	0
C6H10O7	M-H	C6H10O7-H-	193.035	0.0788554	0.2	5-Dehydro-L-gluconate, D-Taluronic acid, D-Guluronic acid, D-Alluronic acid, L-Altruronic acid, D-Glucuronic acid, 2-Dehydro-L-idonate, beta-D-Glucopyranuronic acid, Galacturonic acid, L-Guluronic acid, 2-Keto-D-gluconic acid, L-Iduronic acid, 2-Dehydro-D-galactonate, D-Mannuronate, 5-Dehydro-D-gluconate, 3-Dehydro-L-gulonate, D-Galacturonate, D-Fructuronate, D-Glucuronate, D-Tagaturonate	C21644, C21059, C21047, C21037, C21034, C16245, C15673, C08350, C08348, C06477, C06473, C06472, C03342, C02024, C01062, C00618, C00333, C00905, C00191, C00558	3652217344	20	0
C5H6O4	M-H	C5H6O4-H-	129.019	0.0775129	0.2	4,5-Dioxopentanoate, 2-Methylmaleate, (E)-Glutaconate, Mesaconate, Acetylpyruvate, 2,5-Dioxopentanoate, Itaconate	C02800, C02226, C02214, C01732, C02132, C00433, C00490	2687852544	7	1
C10H12O3	M-H	C10H12O3-H-	179.071	0.0761293	0.2	Isopropylparaben, U 0521, Coniferyl alcohol	C20343, C15475, C00590	215119024	3	0
C12H11N	M-H	C12H11N-H-	168.082	0.0759794	0.2	5-Aminoacenaphthene, Diphenylamine, 4-Aminobiphenyl	C19319, C11016, C10998	4311284736	3	0
C6H7ClO5	M-H	C6H7ClO5-H-	192.991	0.0752191	0.2	2-Chloro-3-oxoadipate	C12836	70253000	1	0
C15H12O7	M-H	C15H12O7-H-	303.051	0.0738319	0.2	cis-Dihydroquercetin, Pentahydroxyflavanone, Taxifolin	C12316, C05911, C01617	101054552	3	2
C12H22O11	M-H	C12H22O11-H-	341.109	0.073793	0.2	beta-1,2-Mannobiose, 4-O-beta-D-Mannopyranosyl-D-glucopyranose, Mannobiose, 3-O-alpha-D-Mannopyranosyl-alpha-D-mannopyranose, Turanose, Melibiulose, Maltulose, Kojibiose, beta-D-Fructofuranosyl-alpha-D-mannopyranoside, 2-alpha-D-Glucosyl-D-glucose, Sophorose, Gentiobiose, Lactulose, beta-Cellobiose, alpha-Cellobiose, Melibiose, Epimelibiose, alpha-D-Aldosyl beta-D-fructoside, alpha-D-Glucosyl-(1,…	C21336, C20236, C20861, C19773, C19636, C19634, C19633, C19632, C18068, C15548, C08250, C08240, C07064, C06422, C06421, C05402, C05400, C04219, C04147, C02964, C01742, C01728, C01725, C01711, C02048, C01971, C01970, C01235, C01083, C00897, C01518, C00252, C00243, C00208, C00185, C00089	244440320	36	1
K2HPO4	M-H	K2HPO4-H-	172.881	0.0720125	0.2	Potassium dibasic phosphate	C13197	66685416	1	1
C10H11NO3	M-H	C10H11NO3-H-	192.067	0.0714623	0.2	4-Hydroxy-5-phenyltetrahydro-1,3-oxazin-2-one, 3-Carbamoyl-2-phenylpropionaldehyde, Cichorine, Gentioflavine, 5,6-Dihydroxy-3-methyl-2-oxo-1,2,5,6-tetrahydroquinoline, Phenylacetylglycine, (3-Arylcarbonyl)-alanine	C16595, C16587, C10581, C09962, C06726, C05598, C03450	82933344	7	1
C6H4O3	M-H	C6H4O3-H-	123.009	0.0695874	0.2	Furan-2,5-dicarbaldehyde, 2-Hydroxy-1,4-benzoquinone	C20899, C07103	3297851904	2	0
C6H2Cl2O2	M-H	C6H2Cl2O2-H-	174.936	0.0693882	0.2	2,5-Dichloro-p-benzoquinone, 2,6-Dichloro-p-benzoquinone	C21104, C21103	139122576	2	0
C6H8O6	M-H	C6H8O6-H-	175.025	0.067169	0.2	3-Dehydro-scyllo-inosose, Erythorbic acid, Propane-1,2,3-tricarboxylate, 2-Dehydro-D-glucono-1,5-lactone, D-Galacturonolactone, Parapyruvate, (4S,5S)-4,5-Dihydroxy-2,6-dioxohexanoate, (4S)-4,6-Dihydroxy-2,5-dioxohexanoate, D-Glucurono-6,2-lactone, L-xylo-Hexulonolactone, 5-Dehydro-4-deoxy-D-glucuronate, 2-Hydroxy-3-oxoadipate, D-Glucuronolactone, Ascorbate	C21643, C20364, C19806, C06440, C06430, C06033, C04471, C04349, C03387, C03289, C04053, C03217, C02670, C00072	2526617856	14	0
C14H12O5	M-H	C14H12O5-H-	259.061	0.0656781	0.2	Khellin	C09010	304987776	1	1
C14H24O12	M-H	C14H24O12-H-	383.119	0.0654026	0.2	Acetyl-maltose	C02130	191464448	1	0
C7H16NO7P	M-H	C7H16NO7P-H-	256.059	0.0652196	0.2	Validamine 7-phosphate	C21216	116389248	1	2
C6H9N3O2	M-H	C6H9N3O2-H-	154.062	0.0650881	0.2	D-Histidine, 3-(Pyrazol-1-yl)-L-alanine, Histidine, L-Histidine	C06419, C01162, C00768, C00135	577436160	4	2
C14H13N3O2S	M-H	C14H13N3O2S-H-	286.065	0.0632104	0.2	Sulmazole	C13749	1004680128	1	1
C23H26NO8	M-H	C23H26NO8-H-	443.158	0.062803	0.2	(13S,14R)-1,8-Dihydroxy-13-O-acetyl-N-methylcanadine	C21589	317237056	1	1
C5H8O6	M-H	C5H8O6-H-	163.025	0.0619984	0.2	3-Oxoisoapionate, 2-Dehydro-D-xylonate	C22220, C02928	4545180160	2	0
C7H13O8P	M-H	C7H13O8P-H-	255.027	0.0618549	0.2	Valienol 7-phosphate, Valienol 1-phosphate, Validone 7-phosphate, 1-epi-Valienol 1-phosphate, 1-epi-Valienol 7-phosphate	C21415, C21367, C21218, C21209, C21205	58455864	5	1
C10H13N5O4	M-H	C10H13N5O4-H-	266.089	0.0617864	0.2	Zidovudine, Deoxyguanosine, Adenosine	C07210, C00330, C00212	81770896	3	2
C10H6O4	M-H	C10H6O4-H-	189.019	0.0612561	0.2	Ayapin, 3,5-Dihydroxy-1,4-naphthoquinone, Naphthazarin	C18078, C04110, C01938	850630528	3	0
C3H7O5P	M-H	C3H7O5P-H-	152.996	0.0604062	0.2	Hydroxyacetone phosphate, Glycerol 1,2-cyclic phosphate, Propanoyl phosphate	C03505, C03947, C02876	361186624	3	1
C7H10O3	M-H	C7H10O3-H-	141.056	0.0602907	0.2	4-Oxocyclohexanecarboxylate	C03767	2985966592	1	0
C20H32O2	M-H	C20H32O2-H-	303.233	0.0602002	0.2	ent-2alpha,3alpha-Dihydroxyisokaurene, ent-Cassa-12,15-diene-2beta,3beta-diol, Oryzalexin D, Oryzalexin E, 3beta-Hydroxy-15,16-epoxydolabrene, Abieta-7,13-dien-18,18-diol, Dihydroabietic acid, 3beta-Methoxyandrost-5-en-16beta-ol, 17beta-Hydroxy-4alpha-methyl-5alpha-androstan-3-one, 17-Methyl-5alpha-androst-2-ene-1alpha,17beta-diol, Methandriol, 3alpha-Hydroxy-2alpha-methyl-5alpha-androstan-17-one…	C21831, C21829, C21562, C21561, C22010, C20329, C17920, C15367, C15252, C15176, C14493, C14956, C14605, C11897, C09124, C09057, C00219	24046236	17	0
C17H16O6	M-H	C17H16O6-H-	315.087	0.060051	0.2	Neobyakangelicol, Byakangelicol, Isobyakangelicol, 2,3-Dihydro-6-hydroxy-2-(4-hydroxyphenyl)-5,7-dimethoxy-4H-1-benzopyran-4-one, Cajanol, Homoferreirin	C17126, C16925, C16914, C14969, C10204, C10457	130296784	6	0
C17H10O6	M-H	C17H10O6-H-	309.04	0.0599721	0.2	6-Demethylsterigmatocystin	C03683	494686240	1	0
C13H10O6	M-H	C13H10O6-H-	261.04	0.0599638	0.2	2-Hydroxy-6-oxo-6-(2-carboxyphenyl)-hexa-2,4-dienoate, Maclurin	C16264, C09951	386402272	2	0
C2H8NO3P	M-H	C2H8NO3P-H-	124.017	0.0588421	0.2	2-Aminoethylphosphonate, D-(1-Aminoethyl)phosphonate	C03557, C03782	1318020864	2	1
C14H16N2O2	M-H	C14H16N2O2-H-	243.114	0.0580421	0.2	3,3'-Dimethoxybenzidine, Cyclo(L-Phe-L-Pro), Etomidate	C19231, C11847, C07522	849080000	3	0
C9H12FN2O9P	M-H	C9H12FN2O9P-H-	341.019	0.0574305	0.2	5-Fluorouridine monophosphate	C16634	1486433664	1	1
C6H14O4S	M-H	C6H14O4S-H-	181.054	0.0572552	0.2	Diisopropyl sulfate	C19230	150074880	1	1
C6H5NO3	M-H	C6H5NO3-H-	138.02	0.0569905	0.2	3-Hydroxypicolinic acid, 3-Nitrophenol, 2-Nitrophenol, 4-Nitrophenol, 6-Hydroxynicotinate	C18620, C14418, C01988, C00870, C01020	3184782848	5	0
C7H8O4	M-H	C7H8O4-H-	155.035	0.0544162	0.2	(4R,5R)-4,5-Dihydroxycyclohexa-1(6),2-diene-1-carboxylate, 4-Methyl-3-oxoadipate-enol-lactone, 2-Hydroxy-5-methyl-cis,cis-muconic semialdehyde, (1R,6S)-1,6-Dihydroxycyclohexa-2,4-diene-1-carboxylate, 2-Hydroxy-6-keto-2,4-heptadienoate, 1,6-Dihydroxycyclohexa-2,4-diene-1-carboxylate, (2S,3S)-2,3-Dihydro-2,3-dihydroxybenzoate, 3-Methyl-cis,cis-hexadienedioate, 4-Methylmuconolactone, 3-Methylmuconol…	C20710, C18311, C06760, C06321, C06210, C04634, C04171, C04112, C04559, C04558	3838862848	10	1
C10H10O2	M-H	C10H10O2-H-	161.061	0.0535427	0.2	Eugenol quinone methide, trans-2-Phenylcyclopropanecarboxylic acid, 4-Hydroxycinnamoylmethane, Safrole, p-Methoxycinnamaldehyde, Isosafrole, Methyl cinnamate, 1,2-Dihydronaphthalene-1,2-diol, (1S,2S)-1,2-Dihydronaphthalene-1,2-diol, cis-1,2-Dihydronaphthalene-1,2-diol	C20269, C15419, C12088, C10490, C10475, C10472, C06358, C06205, C04514, C04314	287853632	10	0
C19H12	M-H	C19H12-H-	239.087	0.0525283	0.2	4H-Cyclopenta[def]chrysene, 11H-Benz[bc]aceanthrylene	C19380, C19335	812756288	2	0
C18H16O5	M-H	C18H16O5-H-	311.092	0.0522636	0.2	R1128B, Ophiopogonone B, 3,5,7-Trimethoxyflavone, Baicalein 5,6,7-trimethyl ether	C18841, C17472, C10045, C10024	112817120	4	1
C16H12O3	M-H	C16H12O3-H-	251.071	0.0517925	0.2	3'-Methoxyflavone, 7-Methoxyisoflavone, 1-[2-(4-Hydroxyphenyl)-1-benzofuran-3-yl]ethanone, 4'-O-Methylisoflavone	C20872, C15616, C15111, C03074	133506576	4	0
C12H15NO3S	M-H	C12H15NO3S-H-	252.07	0.0516686	0.2	Thiorphan	C01619	1586165120	1	1
C9H7NO4	M-H	C9H7NO4-H-	192.03	0.050012	0.2	D-Dopachrome, 3-Amino-4,7-dihydroxycoumarin, 5,6-Dihydroxyindole-2-carboxylate, L-Dopachrome	C15566, C12468, C04185, C01693	251808528	4	0
C5H5N5O	M-H	C5H5N5O-H-	150.042	0.0495246	0.2	Guanine	C00242	373802976	1	0
C6H5NO4	M-H	C6H5NO4-H-	154.015	0.0493764	0.2	2,6-Dihydroxynicotinate, 4-Nitrocatechol	C15523, C02235	3697430272	2	0
C18H14O4	M-H	C18H14O4-H-	293.082	0.0487037	0.2	Dehydrocycloguanandin	C10055	86547240	1	0
C10H12O4	M-H	C10H12O4-H-	195.066	0.0476793	0.2	Paeonilactone B, Cantharidin, 5-Hydroxyconiferyl alcohol, Xanthoxylin, 2',6'-Dimethoxy-4'-hydroxyacetophenone, Acetosyringone, Phlorisobutyrophenone, 2,3-Dihydroxy-p-cumate	C17455, C16778, C12205, C10726, C10684, C10664, C07351, C06580	276253920	8	1
C7H5ClO4	M-H	C7H5ClO4-H-	186.98	0.0463551	0.2	3-Chloro-2-methyldienelactone, 2-Chloro-5-methyl-cis-dienelactone	C18309, C18304	46178696	2	0
C10H6O3	M-H	C10H6O3-H-	173.024	0.0462965	0.2	Lawsone, Juglone	C10368, C03840	548267136	2	1
C12H8O2	M-H	C12H8O2-H-	183.045	0.046043	0.2	2-Hydroxydibenzofuran, Dibenzo-p-dioxin	C14409, C07732	208672816	2	0
C10H14N5O7P	M-H	C10H14N5O7P-H-	346.056	0.0443628	0.2	2-Hydroxy-dAMP, 7-alpha-D-Ribosyladenine 5'-phosphate, 3'-AMP, dGMP, Adenosine 2'-phosphate, AMP	C19970, C04378, C01367, C00362, C00946, C00020	129248584	6	0
C17H12O6	M-H	C17H12O6-H-	311.056	0.0440807	0.2	Dihydrodemethylsterigmatocystin, Betavulgarin, Aflatoxin B1, Aspulvinone G	C20444, C10201, C06800, C02007	265187120	4	1
C18H14O5	M-H	C18H14O5-H-	309.077	0.0434307	0.2	6-Deoxyjacareubin	C10059	103942536	1	1
C11H15O8P	M-H	C11H15O8P-H-	305.043	0.0431472	0.2	4-(beta-D-Ribofuranosyl)phenol 5'-phosphate, Phenyl 5-phospho-alpha-D-ribofuranoside	C21107, C20726	731669504	2	1
C12H16Cl2N2O	M-H	C12H16Cl2N2O-H-	273.057	0.0425388	0.2	Neburon	C11188	98939520	1	2
C6H6O2	M-H	C6H6O2-H-	109.029	0.0422871	0.2	Catechol, 5-Methyl-2-furaldehyde, Benzenediol, Resorcinol, Catechol, Hydroquinone	C15571, C11115, C01785, C01751, C00090, C00530	4805282816	6	0
C4H6O4	M-H	C4H6O4-H-	117.019	0.0411992	0.2	(3R)-3-Hydroxy-4-oxobutanoate, Methyl oxalate, Methylmalonate, Succinate	C21761, C10900, C02170, C00042	3739177472	4	0
C6H10O5	M-H	C6H10O5-H-	161.045	0.041146	0.2	3-Deoxyglucosone, 3,6-Anhydro-alpha-L-galactopyranose, L-Fucono-1,5-lactone, 2-Deoxy-scyllo-inosose, (S)-2-(Hydroxymethyl)glutarate, Diethyl pyrocarbonate, 2-Dehydro-3-deoxy-D-fuconate, D-Fucono-1,4-lactone, 1,5-Anhydro-D-fructose, 3,6-Anhydroglucose, 3,6-Anhydrogalactose, (2R,3S)-2,3-Dimethylmalate, 2-Dehydro-3-deoxy-L-rhamnonate, 2-Dehydro-3-deoxy-L-fuconate, 3-Hydroxy-3-methylglutarate, L-Rham…	C22311, C20902, C18028, C17209, C16390, C11592, C06159, C06158, C06485, C06478, C06474, C03652, C03979, C03827, C03761, C02991, C02488, C02360, C01989, C01088, C00478	2699794944	21	1
C2H8NO4P	M-H	C2H8NO4P-H-	140.012	0.0411453	0.2	(2-Amino-1-hydroxyethyl)phosphonate, Ethanolamine phosphate	C05678, C00346	844890880	2	1
C10H12N4O5	M-H	C10H12N4O5-H-	267.073	0.0411274	0.2	Inosine	C00294	147842816	1	0
C10H8O4	M-H	C10H8O4-H-	191.035	0.0409973	0.2	Naphthalene-1,2,4,8-tetrol, 5,7-Dihydroxy-2-methyl-4H-chromen-4-one, Isoscopoletin, Methylenedioxycinnamic acid, Anemonin, Acamelin, 2-Hydroxychromene-2-carboxylate, trans-o-Hydroxybenzylidenepyruvate, 1,3,6,8-Naphthalenetetrol, 3,4-Dehydro-6-hydroxymellein, Scopoletin	C21414, C20462, C18079, C18077, C16913, C10290, C06204, C06203, C04033, C03830, C01752	796262720	11	2
C8H7NO2	M-H	C8H7NO2-H-	148.04	0.0402507	0.2	3-Hydroxyindolin-2-one, Gentianadine, 5,6-Dihydroxyindole, 2-Formylaminobenzaldehyde, (S)-4-Hydroxymandelonitrile, 2,3-Dihydroxyindole, 4-Hydroxymandelonitrile	C11130, C09957, C05578, C03574, C03742, C02775, C00650	741407232	7	0
C13H10O3	M-H	C13H10O3-H-	213.056	0.039954	0.2	4,5'-Dimethylangelicin, 4,4'-Dimethylangelicin, 1-Hydro-1,1a-dihydroxy-9-fluorenone, Diphenyl carbonate, 4,4'-Dihydroxybenzophenone, 2,4-Dihydroxybenzophenone, Phenyl salicylate, 2,2'-Dihydroxybenzophenone, Mycosinol, 3,4-Dihydroxy-3,4-dihydro-9-fluorenone	C19405, C19404, C16262, C14507, C14220, C14215, C14163, C14284, C08455, C07722	121967864	10	0
C13H10O5	M-H	C13H10O5-H-	245.045	0.0399404	0.2	Pimpinellin, 2,3',4,6-Tetrahydroxybenzophenone, Isopimpinellin	C09285, C06355, C02162	330401728	3	1
C21H13N	M-H	C21H13N-H-	278.097	0.0392521	0.2	Dibenz[c,h]acridine, Dibenz[a,j]acridine, Dibenz[a,h]acridine	C20122, C19220, C19219	719040896	3	1
C20H34O17	M-H	C20H34O17-H-	545.172	0.0386639	0.2	alpha-1,5-L-Arabinotetraose	C20572	31349808	1	0
C17H12O5	M-H	C17H12O5-H-	295.061	0.0385527	0.2	Aspulvinone E	C02006	288477856	1	0
C4H8O3S	M-H	C4H8O3S-H-	135.012	0.0385291	0.2	S-Methyl-1-thio-D-glycerate	C03804	2577623808	1	0
C16H12O7	M-H	C16H12O7-H-	315.051	0.0385183	0.2	3'-O-Methyltricetin, Tamarixetin, Sexangularetin, Rhamnetin, Pinoquercetin, Pedalitin, Isorhamnetin, Azaleatin, Capillarisin, 3-O-Methylquercetin	C19739, C10188, C10185, C10176, C10120, C10119, C10084, C10022, C08999, C04443	100034688	10	2
C11H6O3	M-H	C11H6O3-H-	185.024	0.0384404	0.2	Angelicin, Psoralen	C09060, C09305	215552336	2	0
C14H10O4	M-H	C14H10O4-H-	241.051	0.0381763	0.2	Benzoyl peroxide, 4-(3-Hydroxy-2-naphthyl)-2-oxobut-3-enoic acid, 3-(2-Carboxyvinyl)naphthalene-2-carboxylic acid, cis-4-(1'-Hydroxynaphth-2'-yl)-2-oxobut-3-enoate, 2-Hydroxy-2H-benzo[h]chromene-2-carboxylate, Cyperaquinone	C19346, C16210, C16209, C11426, C11425, C10322	180327360	6	0
C19H18O5	M-H	C19H18O5-H-	325.108	0.0375158	0.2	R1128D, R1128C, Methylophiopogonone B	C18843, C18842, C17474	66130752	3	2
C12H9ClO3S	M-H	C12H9ClO3S-H-	266.989	0.0374962	0.2	Fenson	C19030	21303828	1	0
C11H8O4	M-H	C11H8O4-H-	203.035	0.037434	0.2	1,4-Dihydroxy-6-naphthoate, 1,2-Dihydroxy-8-carboxynaphthalene, Droserone, Spirodilactone, 1,4-Dihydroxy-2-naphthoate	C17018, C14093, C10335, C06986, C03657	336584896	5	2
C9H12NO6P	M-H	C9H12NO6P-H-	260.033	0.0373435	0.2	Phosphotyrosine	C06501	30188436	1	1
C5H8O5	M-H	C5H8O5-H-	147.03	0.0365092	0.2	D-Apionolactone, L-threo-3-Methylmalate, D-erythro-3-Methylmalate, D-threo-3-Methylmalate, L-Arabinono-1,5-lactone, 2-Dehydro-3-deoxy-D-xylonate, L-Xylono-1,4-lactone, (S)-2-Methylmalate, (R)-2-Methylmalate, (S)-2-Hydroxyglutarate, D-Xylonolactone, D-Xylono-1,4-lactone, 2-Hydroxyglutarate, L-Arabinono-1,4-lactone, (R)-2-Hydroxyglutarate, Citramalate, 2-Dehydro-3-deoxy-L-arabinonate, D-Arabinono-1…	C22218, C06029, C06032, C06031, C05405, C03826, C02994, C02614, C02612, C03196, C02266, C02753, C02630, C01114, C01087, C00815, C00684, C00652	1983430656	18	1
C28H56O2	M-H	C28H56O2-H-	423.421	0.0358497	0.2	Montanic acid	C21933	22130476	1	0
C13H8O5	M-H	C13H8O5-H-	243.03	0.0351695	0.2	1,3,5-Trihydroxyxanthone, Mesuaxanthone B, Gentisein	C10094, C10082, C10065	482037120	3	1
C11H10O3	M-H	C11H10O3-H-	189.056	0.0346108	0.2	Coixinden A, 1,2,3,4-Tetrahydro-4-oxo-1-naphthoic acid, 1,2-Dihydroxy-7-hydroxymethylnaphthalene, 7-Ethoxycoumarin	C17916, C15102, C14105, C11052	227218752	4	0
C6H8O5	M-H	C6H8O5-H-	159.03	0.0343012	0.2	2,4-Diketo-3-deoxy-L-fuconate, 2-Formylglutarate, D-2,3-Diketo 4-deoxy-epi-inositol, 3D-3,5/4-Trihydroxycyclohexane-1,2-dione, 3-Oxoadipate, 2-Oxoadipate	C20781, C16159, C06891, C04287, C00846, C00322	3229296640	6	1
C5H4N2O4	M-H	C5H4N2O4-H-	155.01	0.0341806	0.2	Uracil 5-carboxylate, Orotate	C03030, C00295	356711968	2	1
C4H10NO4P	M-H	C4H10NO4P-H-	166.027	0.0339502	0.2	2-Acetamidoethylphosphonate, Demethylphosphinothricin	C21403, C17962	257470816	2	0
C5H12NO4P	M-H	C5H12NO4P-H-	180.043	0.0333884	0.2	Glufosinate, L-Phosphinothricin	C05042, C04650	150496048	2	1
C4H4N2O2	M-H	C4H4N2O2-H-	111.02	0.0329552	0.2	Maleic hydrazide, Uracil	C18474, C00106	1452890624	2	1
C8H6O	M-H	C8H6O-H-	117.035	0.0325201	0.2	Benzofuran	C14512	913674240	1	0
C12H12N2O4	M-H	C12H12N2O4-H-	247.072	0.0322128	0.2	5-Hydroxyindoleacetylglycine	C05832	1341377664	1	0
C5H4N2O3	M-H	C5H4N2O3-H-	139.015	0.0320838	0.2	Uracil 5-carbaldehyde	C17206	584327360	1	1
C11H20O5S	M-H	C11H20O5S-H-	263.096	0.0313858	0.2	3-(6'-Methylthio)hexylmalic acid, 2-(6'-Methylthio)hexylmalic acid	C17227, C17226	276432576	2	0
C8H8O	M-H	C8H8O-H-	119.05	0.0307547	0.2	(S)-2-Phenyloxirane, Acetophenone, p-Tolualdehyde, 2-Methylbenzaldehyde, 3-Methylbenzaldehyde, 4-Hydroxystyrene, Styrene oxide, Phenylacetaldehyde	C20782, C07113, C06758, C07214, C07209, C05627, C02083, C00601	338401696	8	0
C11H14Cl2N2O3	M-H	C11H14Cl2N2O3-H-	291.031	0.0296718	0.2	alpha-N-Dichloroacetyl-p-aminophenylserinol	C22323	97466000	1	1
C19H18O6	M-H	C19H18O6-H-	341.103	0.0296571	0.2	(+)-Demethylpiperitol, UWM6, 3-(4-Methoxyphenyl)-5,6,7-trimethoxy-4H-1-benzopyran-4-one, 4',5,6,7-Tetramethoxyflavone	C21801, C18678, C15076, C14472	67870528	4	0
C12H18O11	M-H	C12H18O11-H-	337.078	0.0292709	0.2	L-Ascorbic acid-2-glucoside	C18339	1025995904	1	2
C2H5O4P	M-H	C2H5O4P-H-	122.985	0.0292049	0.2	Phosphonoacetaldehyde	C03167	421036352	1	1
C11H14NO6P	M-H	C11H14NO6P-H-	286.049	0.0285861	0.2	Indoleglycerol phosphate	C03506	30833496	1	3
C20H24N2O7	M-H	C20H24N2O7-H-	403.151	0.0284937	0.2	Myxochelin A	C12220	242215456	1	2
C15H12O8	M-H	C15H12O8-H-	319.046	0.0284483	0.2	2,2',3-Trihydroxy-3'-methoxy-5,5'-dicarboxybiphenyl, 2,3-Dihydrogossypetin, Dihydromyricetin	C18348, C03052, C02906	29656236	3	0
C23H24O4	M-H	C23H24O4-H-	363.16	0.0282924	0.2	Bisphenol A dimethacrylate	C14345	510306048	1	0
C10H9NO3	M-H	C10H9NO3-H-	190.051	0.028268	0.2	2-Oxoindole-3-acetate, (2S)-3-(4-Hydroxyphenyl)-2-isocyanopropanoate, (2-Hydroxy-1H-indol-3-yl)acetate, 5-Phenyl-1,3-oxazinane-2,4-dione, 5,6-Dihydroxy-3-methyl-2-oxo-1,2-dihydroquinoline, 5-Hydroxyindoleacetate	C22202, C21889, C21619, C16596, C06725, C05635	169631648	6	0
C5H4N4O	M-H	C5H4N4O-H-	135.031	0.0282666	0.2	Hypoxanthine	C00262	301745280	1	1
C7H17O2PS3	M-H	C7H17O2PS3-H-	259.005	0.0278092	0.2	Phorate	C18690	245835616	1	2
C11H14NO4P	M-H	C11H14NO4P-H-	254.059	0.0276337	0.2	1-(Indol-3-yl)propanol 3-phosphate	C04229	62515720	1	2
C13H14N2O8	M-H	C13H14N2O8-H-	325.068	0.027255	0.2	Miraxanthin-II	C08555	1515449728	1	0
C6H6O5	M-H	C6H6O5-H-	157.014	0.0271619	0.2	5-(Dihydroxymethyl)furan-2-carboxylate, 4-Methylene-2-oxoglutarate, 3-Hydroxy-cis,cis-muconate, gamma-Oxalocrotonate, 2-Hydroxymuconate, 2-Maleylacetate	C20901, C06035, C03676, C03453, C02501, C02222	1532245120	6	1
C15H11O6	M-H	C15H11O6-H-	286.048	0.0271377	0.2	Aurantinidin, Cyanidin	C08575, C05905	24792414	2	2
C14H16O5	M-H	C14H16O5-H-	263.092	0.0269668	0.2	1'-Acetoxyeugenol acetate	C10427	736939200	1	1
C12H10O6	M-H	C12H10O6-H-	249.04	0.0266202	0.2	2-Hydroxy-6-oxo-6-(2-hydroxyphenoxy)-hexa-2,4-dienoate	C07734	266378976	1	1
C16H28O4	M-H	C16H28O4-H-	283.191	0.0263508	0.2	(10S)-Juvenile hormone III diol	C16505	60695640	1	0
C15H11O4	M-H	C15H11O4-H-	254.058	0.0260908	0.2	Apigeninidin	C08574	62828140	1	2
C9H4O6	M-H	C9H4O6-H-	206.993	0.026028	0.2	Stipitatonate	C02080	879449216	1	0
C15H8O4	M-H	C15H8O4-H-	251.035	0.0259398	0.2	Morindaparvin A	C10374	217575648	1	1
C18H17FN2O	M-H	C18H17FN2O-H-	295.125	0.0254305	0.2	Didemethylcitalopram	C16609	933310016	1	0
C13H8O2	M-H	C13H8O2-H-	195.045	0.0248329	0.2	6,7-Benzocoumarin, 4-Hydroxy-9-fluorenone	C16211, C07723	185071920	2	2
C7H8O3	M-H	C7H8O3-H-	139.04	0.0247538	0.2	Ethyl maltol, 2,4,5-Trihydroxytoluene, 2,4,6-Trihydroxytoluene, 4-Hydroxymethylcatechol, Gentisyl alcohol, 2,3,5-Trihydroxytoluene	C20362, C18317, C16401, C14110, C10792, C03338	2376819456	6	1
C10H6N2O	M-H	C10H6N2O-H-	169.041	0.0244228	0.2	Indole-3-carbonyl nitrile	C22015	326717888	1	0
C7H5NO3	M-H	C7H5NO3-H-	150.02	0.0241259	0.2	6-Imino-5-oxocyclohexa-1,3-dienecarboxylate	C04584	965403328	1	0
C22H30O7	M-H	C22H30O7-H-	405.192	0.0238402	0.2	Picrasin E, Nigakilactone L, Nigakilactone K, Isomontanolide	C17052, C17034, C17033, C09486	338420448	4	0
C3H10NO4P	M-H	C3H10NO4P-H-	154.027	0.02372	0.2	L-1-Aminopropan-2-ol O-phosphate, D-1-Aminopropan-2-ol O-phosphate, N-Methylethanolamine phosphate	C04126, C04122, C01210	957733312	3	1
C9H17NO8	M-H	C9H17NO8-H-	266.088	0.0236551	0.2	Miserotoxin, Neuraminic acid	C08507, C06469	61237904	2	2
C12H8O3	M-H	C12H8O3-H-	199.04	0.0234901	0.2	5-Methylangelicin	C19444	196514912	1	0
C15H16N2O2	M-H	C15H16N2O2-H-	255.114	0.0234859	0.2	Albonoursin, Ancymidol	C20520, C18774	444624896	2	0
C11H12O4	M-H	C11H12O4-H-	207.066	0.023392	0.2	Benzylsuccinate, Sinapoyl aldehyde, 6-Methoxymellein	C09816, C05610, C02381	115240112	3	2
C15H14N4O2	M-H	C15H14N4O2-H-	281.104	0.0230637	0.2	2-Acetoxyamino-1-methyl-6-phenylimidazo[4,5-b]pyridine	C20287	1792246784	1	0
C17H14O7	M-H	C17H14O7-H-	329.067	0.0230589	0.2	Aurantio-obtusin, Aflatoxin G2, Tricin, Hildecarpin, Cirsiliol, (-)-Bisdechlorogeodin, (+)-Bisdechlorogeodin, 3,7-Di-O-methylquercetin	C17670, C16754, C10193, C10424, C10033, C03040, C03036, C01265	31966708	8	0
C17H18N2O2	M-H	C17H18N2O2-H-	281.129	0.0230145	0.2	GSK 4716, NAC	C15642, C11486	189324480	2	0
C21H15N	M-H	C21H15N-H-	280.113	0.0227866	0.2	2,3,3-Triphenylacrylonitrile	C14599	772360704	1	0
C9H11NO3	M-H	C9H11NO3-H-	180.067	0.0227537	0.2	(S)-beta-Tyrosine, 3-Hydroxy-L-phenylalanine, N-Hydroxy-L-phenylalanine, gamma-Hydroxy-3-pyridinebutanoate, D-Tyrosine, 3-Amino-3-(4-hydroxyphenyl)propanoate, L-threo-3-Phenylserine, Tyrosine, L-Tyrosine	C21308, C20807, C19712, C19579, C06420, C04368, C03290, C01536, C00082	76034832	9	0
C4H6N2O2S	M-H	C4H6N2O2S-H-	145.008	0.0225506	0.2	ZAPA	C13695	62672720	1	0
C21H14O8	M-H	C21H14O8-H-	393.062	0.022477	0.2	Tetracenomycin D3 methylester, Tetracenomycin B3, Prostalidin A	C12375, C12369, C10877	24119288	3	1
C5H8O4	M-H	C5H8O4-H-	131.035	0.0222351	0.2	(S)-4,5-Dihydroxypentane-2,3-dione, (S)-2-Acetolactate, 3-Hydroxy-3-methyl-2-oxobutanoic acid, 2-(Hydroxymethyl)-4-oxobutanoate, 4-Hydroxy-2-oxopentanoate, Deoxyribonolactone, 2-Acetolactate, Glutarate	C11838, C06010, C04181, C04106, C03589, C02674, C00900, C00489	3271416064	8	0
C7H12O6	M-H	C7H12O6-H-	191.056	0.0221248	0.2	2-epi-Valiolone, 5-epi-Valiolone, 2-epi-5-epi-Valiolone, Valiolone, 2D-5-O-Methyl-2,3,5/4,6-pentahydroxycyclohexanone, Quinate	C21282, C17694, C17691, C12113, C01295, C00296	525397152	6	1
C10H6O2	M-H	C10H6O2-H-	157.029	0.0220259	0.2	1,2-Naphthoquinone, 1,4-Naphthoquinone	C14783, C02617	238165744	2	0
C13H21O3PS	M-H	C13H21O3PS-H-	287.088	0.0219998	0.2	Iprobenfos	C15230	53585908	1	2
C14H14O6	M-H	C14H14O6-H-	277.072	0.0217126	0.2	3-Hydroxy-6,7,8-trimethoxy-2-naphthoate	C21322	65564808	1	0
C5H8O3	M-H	C5H8O3-H-	115.04	0.0217015	0.2	2-Oxopentanoic acid, 5-Oxopentanoate, 3-Oxopentanoic acid, 3-Methyl-2-oxobutanoic acid	C06255, C03273, C02233, C00141	2550525440	4	1
C6H6N2O2	M-H	C6H6N2O2-H-	137.036	0.0216241	0.2	para-Benzoquinone dioxime, 4-Nitroaniline, Urocanate	C19345, C02126, C00785	664603840	3	2
C23H26O4	M-H	C23H26O4-H-	365.176	0.0213642	0.2	2,2-Dimethyl-3-(4-methoxyphenyl)-4-propyl-2H-1-benzopyran-7-ol acetate	C15053	468865376	1	1
C6H6N2O3	M-H	C6H6N2O3-H-	153.03	0.0211228	0.2	4-Amino-2-nitrophenol, 2-Amino-5-nitrophenol, 2-Amino-4-nitrophenol, Imidazol-5-yl-pyruvate, 3-Imidazole-2-oxopropanoate	C19323, C19322, C19321, C03277, C03762	352860416	5	2
C13H18Cl2N2O2	M-H	C13H18Cl2N2O2-H-	303.067	0.0206788	0.2	Medphalan, Merphalan, Melphalan	C19442, C19256, C07122	110457968	3	2
C12H16O12	M-H	C12H16O12-H-	351.057	0.0205138	0.2	4-(4-Deoxy-alpha-D-gluc-4-enuronosyl)-D-galacturonate, 4-(4-Deoxy-beta-D-gluc-4-enuronosyl)-D-galacturonate	C06118, C04733	100955984	2	0
C12H20O11	M-H	C12H20O11-H-	339.093	0.0204883	0.2	3-Ketosucrose, 3-Ketolactose, Cellobiono-1,5-lactone	C05731, C05403, C01093	1039011008	3	0
C11H10O2	M-H	C11H10O2-H-	173.061	0.0203447	0.2	1,2-Dihydroxy-8-methylnaphthalene, 1,8-Dihydroxy-3-methylnaphthalene, Menadiol	C14084, C12344, C07126	197638208	3	0
C7H14N2O6S	M-H	C7H14N2O6S-H-	253.05	0.0202385	0.2	5-L-Glutamyl-taurine	C05844	164760720	1	1
C16H13NO3S	M-H	C16H13NO3S-H-	298.054	0.0202266	0.2	8-Anilino-1-naphthalene sulfonic acid	C11326	26858192	1	1
C9H10O2	M-H	C9H10O2-H-	149.061	0.0199863	0.2	(2E,4E,6E)-4-Methylocta-2,4,6-trienedial, Phenyl glycidyl ether, 4-Vinylguaiacol, 4-Hydroxydihydrocinnamaldehyde, Benzyl acetate, p-Hydroxypropiophenone, Phenylpropanoate, Tolylacetate, 4-Coumaryl alcohol	C20697, C19291, C17883, C16706, C15513, C13342, C05629, C01963, C02646	402166944	9	0
C20H20O6	M-H	C20H20O6-H-	355.119	0.0197738	0.2	(+)-Piperitol, Pluviatolide, Norsolorinic acid anthrone, Leachianone G, Coniferyl ferulate, Cubebin, Plaunol B, Kievitone	C21954, C21191, C20453, C18024, C17855, C10549, C09166, C01590	52319336	8	0
C10H8	M-H	C10H8-H-	127.055	0.0194589	0.2	Azulene, Naphthalene	C13392, C00829	92935248	2	0
C7H6N2O3	M-H	C7H6N2O3-H-	165.03	0.0191498	0.2	4-Hydroxy-3-nitrosobenzamide	C12114	246510944	1	2
C17H16O4	M-H	C17H16O4-H-	283.098	0.0190797	0.2	Isobatatasin I, Batatasin I, Phenethyl caffeate	C10265, C10246, C10484	71326064	3	0
C16H18N2O3	M-H	C16H18N2O3-H-	285.124	0.0189575	0.2	Difenoxuron, Cromakalim, Levcromakalim, Pilosine	C19076, C11819, C11697, C10610	267699584	4	1
C15H14O5	M-H	C15H14O5-H-	273.077	0.0189369	0.2	5-Deoxyleucopelargonidin, H37, (-)-Epiafzelechin, Apiforol, Luteoliflavan, Methysticin, Fisetinidol, beta-Pyrufuran, alpha-Pyrufuran, Ptaerochromenol, Afzelechin, Phloretin	C16415, C13767, C12128, C12124, C12122, C09952, C09735, C08948, C08929, C09029, C09320, C00774	126235584	12	1
C12H20O10	M-H	C12H20O10-H-	323.098	0.018931	0.2	D-Fructofuranose 1,2':2,3'-dianhydride, Bis-D-fructose 2',1:2,1'-dianhydride	C04420, C04333	222745600	2	2
C12H18O4S2	M-H	C12H18O4S2-H-	289.057	0.0187286	0.2	Isoprothiolane	C11111	79851944	1	0
C7H6N2O4	M-H	C7H6N2O4-H-	181.025	0.0186089	0.2	5-Nitroanthranilate, 3,5-Dinitrotoluene, Nitrofurylacrylamide, 2,6-Dinitrotoluene, 2,4-Dinitrotoluene	C19788, C19410, C14306, C11008, C11006	89616208	5	1
C21H27NO7	M-H	C21H27NO7-H-	404.171	0.018583	0.2	Clivoline	C10282	142565072	1	1
C13H10O4	M-H	C13H10O4-H-	229.051	0.0185459	0.2	4-Hydroxyphenyl-4-hydroxybenzoate, 2,3-Dihydroxy-2'-carboxybiphenyl, Bis-noryangonin, Visnagin, 2-Hydroxy-4-(2-oxo-1,3-dihydro-2H-inden-1-ylidene)but-2-enoic acid, 2-Hydroxy-4-(1-oxo-1,3-dihydro-2H-inden-2-ylidene)-but-2-enoic acid, 2,4,6-Trihydroxybenzophenone	C18216, C16263, C12085, C09049, C07725, C07718, C06356	66668560	7	1
C5H6N2O4	M-H	C5H6N2O4-H-	157.025	0.0184425	0.2	Ibotenic acid, L-5-Carboxymethylhydantoin, (S)-Dihydroorotate	C10600, C03703, C00337	118782768	3	1
C10H8N2	M-H	C10H8N2-H-	155.061	0.0183364	0.2	3-Indoleacetonitrile	C02938	1114679936	1	0
C16H10O7	M-H	C16H10O7-H-	313.035	0.0182519	0.2	Wedelolactone	C10541	487350048	1	0
C12H10O3	M-H	C12H10O3-H-	201.056	0.0181517	0.2	2-Hydroxy-5-methyl-1-naphthoate, 3-Hydroxy-5-methyl-1-naphthoate, 2-Napthyloxyacetic acid, 2,2',3-Trihydroxybiphenyl	C20856, C20805, C18750, C03569	139364576	4	0
C8H24N4O3P2	M-H	C8H24N4O3P2-H-	285.125	0.0180845	0.2	Schradan	C19015	243683200	1	1
C15H12BrN3	M-H	C15H12BrN3-H-	312.014	0.0180341	0.2	Eudistomin H, Eudistomin G	C17168, C16840	98327256	2	0
C19H12O6	M-H	C19H12O6-H-	335.056	0.0179489	0.2	Tetracenomycin D1, Dicumarol	C12376, C00796	79200152	2	1
C6H15O9P	M-H	C6H15O9P-H-	261.038	0.0179003	0.2	Galactitol 1-phosphate, Alditol 6-phosphate, Sorbitol 6-phosphate, D-Mannitol 1-phosphate	C06311, C02810, C01096, C00644	1430908544	4	0
C10H7NO	M-H	C10H7NO-H-	156.045	0.0175721	0.2	1-Nitrosonaphthalene	C14788	3119936256	1	0
C13H19O10P	M-H	C13H19O10P-H-	365.064	0.0175502	0.2	Salicin 6-phosphate	C06188	21464162	1	1
C10H6Cl2N2	M-H	C10H6Cl2N2-H-	222.983	0.0175327	0.2	Fenclorim	C18832	33930384	1	2
C11H13N3O3S	M-H	C11H13N3O3S-H-	266.06	0.0174281	0.2	Sulfisoxazole	C07318	74500024	1	1
C12H12N2O	M-H	C12H12N2O-H-	199.088	0.0171292	0.2	4,4'-Diaminodiphenyl ether, Harmalol	C14759, C06537	144246560	2	0
C12H10O4	M-H	C12H10O4-H-	217.051	0.017127	0.2	2,7-Dihydroxy-5-methyl-1-naphthoate, Baldrinal, Aristolindiquinone, 2,2',3-Trihydroxydiphenylether, 4-Methylumbelliferyl acetate, 2-Hydroxy-6-oxo-6-phenylhexa-2,4-dienoate	C20857, C16811, C10300, C07733, C03837, C01273	135273440	6	1
C7H8N2O2	M-H	C7H8N2O2-H-	151.051	0.0171047	0.2	4-Amino-2-nitrotoluene, 2-Amino-4-nitrotoluene, N1-Methyl-4-pyridone-5-carboxamide, N1-Methyl-2-pyridone-5-carboxamide	C18320, C16398, C05843, C05842	193104400	4	1
C5H8ClNO2	M-H	C5H8ClNO2-H-	148.017	0.0170979	0.2	2-Amino-4-chloro-4-pentenoic acid	C04075	231769136	1	0
C8H8N2O2	M-H	C8H8N2O2-H-	163.051	0.0170609	0.2	Ricinine	C01526	124506480	1	1
C11H15N5O4	M-H	C11H15N5O4-H-	280.105	0.0168084	0.2	O6-Methyl-2'-deoxyguanosine, 1-Methyladenosine	C05031, C02494	23852474	2	2
C3H7NO2S2	M-H	C3H7NO2S2-H-	151.984	0.0167775	0.2	Thiocysteine	C01962	118319464	1	1
C5H8N2O2	M-H	C5H8N2O2-H-	127.051	0.016745	0.2	(R)-5,6-Dihydrothymine, alpha-Amino-gamma-cyanobutanoate, gamma-Amino-gamma-cyanobutanoate, 5,6-Dihydrothymine	C21028, C05717, C05715, C00906	568881536	4	1
C7H12O3S	M-H	C7H12O3S-H-	175.043	0.0167389	0.2	2-Oxo-6-methylthiohexanoic acid	C17216	122513792	1	1
C5H6N2O2	M-H	C5H6N2O2-H-	125.036	0.0167282	0.2	Imidazole-4-acetate, Thymine	C02835, C00178	439475456	2	1
C6H12O5	M-H	C6H12O5-H-	163.061	0.0166877	0.2	6-Deoxy-D-gulose, 6-Deoxy-D-talose, 6-Deoxy-L-altrose, beta-L-Fucopyranose, alpha-L-Fucopyranose, 1,5-Anhydro-D-mannitol, Quinovose, (-)-Viburnitol, (+)-Quercitol, 1,5-Anhydro-D-glucitol, 6-Deoxy-D-glucose, alpha-L-Rhamnose, L-Rhamnofuranose, beta-L-Rhamnose, 2-Deoxy-D-galactose, L-Fuculose, D-Rhamnose, beta-D-Fucose, L-Rhamnulose, 2-Deoxy-D-glucose, 6-Deoxy-L-galactose, 6-Deoxy-D-galactose, L-Rh…	C22093, C21058, C21033, C20836, C20835, C16538, C08352, C08259, C08258, C07326, C02522, C02476, C02431, C02338, C02781, C01721, C01684, C02095, C00861, C00586, C01019, C01018, C00507	1691829888	23	0
C12H12O4	M-H	C12H12O4-H-	219.066	0.0166498	0.2	Polygonolide, 2,6-Dioxo-6-phenylhexanoate	C09963, C03750	44419048	2	0
C12H13N5O4	M-H	C12H13N5O4-H-	290.089	0.0165957	0.2	GS-441524	C22275	29045900	1	1
C18H10O7	M-H	C18H10O7-H-	337.035	0.0165556	0.2	Versicolorin A	C20583	230773600	1	0
C13H14O2	M-H	C13H14O2-H-	201.092	0.0164982	0.2	Tremetone	C08992	31070854	1	0
C21H20O10	M-H	C21H20O10-H-	431.098	0.0164389	0.2	Afzelin, Emodin 8-glucoside, Genistein 8-C-glucoside, Genistein 7-O-beta-D-glucoside, Apigenin 7-O-beta-D-glucoside, Isovitexin, Vitexin	C16911, C10345, C10420, C09126, C04608, C01714, C01460	24669758	7	0
C4H4N2O3	M-H	C4H4N2O3-H-	127.015	0.0163797	0.2	1-Methylparabanic acid, Barbiturate	C11116, C00813	245205600	2	1
C8H7NO3	M-H	C8H7NO3-H-	164.035	0.0163136	0.2	Isatinate, HBOA, Formylanthranilate, 5-Pyridoxolactone, 3,4-Dihydroxymandelonitrile, 4-Nitroacetophenone, 4-Pyridoxolactone	C21155, C15769, C05653, C06052, C03757, C02803, C00971	781245568	7	0
C5H9N3	M-H	C5H9N3-H-	110.072	0.0159842	0.2	Histamine	C00388	160690080	1	0
C10H16N2O4S3	M-H	C10H16N2O4S3-H-	323.02	0.0158919	0.2	Dorzolamide	C06969	280113152	1	1
C7H7NO3	M-H	C7H7NO3-H-	152.035	0.0158574	0.2	2-Nitroanisole, o-Hydroxylaminobenzoate, Salicylhydroxamic acid, 3-Amino-4-hydroxybenzoate, 3-Amino-5-hydroxybenzoate, 4-Nitroanisole, 5-Aminosalicylate, (5R)-Carbapen-2-em-3-carboxylate, 4-Aminosalicylate, 3-Hydroxy-2-methylpyridine-5-carboxylate, 3-Hydroxyanthranilate	C19270, C16235, C11343, C12115, C12107, C07555, C07138, C06669, C02518, C01270, C00632	1349197952	11	0
C10H16N2O4S	M-H	C10H16N2O4S-H-	259.076	0.0157425	0.2	Biotin sulfoxide	C20386	23876198	1	0
C10H17N3O6	M-H	C10H17N3O6-H-	274.104	0.0152554	0.2	N-Succinyl-L-citrulline, (5-L-Glutamyl)-L-glutamine	C18048, C05283	80199120	2	0
C7H19N3	M-H	C7H19N3-H-	144.151	0.0152078	0.2	Spermidine	C00315	47413868	1	0
C10H12ClN5O3	M-H	C10H12ClN5O3-H-	284.056	0.0150372	0.2	5-Deoxy-5-chloroadenosine	C19768	127060304	1	2
C7H7NO2	M-H	C7H7NO2-H-	136.04	0.0148657	0.2	2-Nitrotoluene, 3-Nitrotoluene, 4-Nitrotoluene, 4-Aminobenzoate, N-Methylnicotinate, Anthranilate	C19597, C19486, C14394, C00568, C01004, C00108	1036595584	6	0
C14H10O3	M-H	C14H10O3-H-	225.056	0.0147413	0.2	Flurecol, 4-Dihydroxyethyl-8,9-epoxy-enediyne, Dithranol	C18856, C11446, C06831	78907712	3	1
C15H12N2O2	M-H	C15H12N2O2-H-	251.083	0.0147395	0.2	3-Hydroxycarbamazepine, 2-Hydroxycarbamazepine, Carbamazepine-10,11-epoxide, Oxcarbazepine, Phenytoin	C16602, C16601, C07496, C07492, C07443	37263652	5	0
C15H11NO3	M-H	C15H11NO3-H-	252.067	0.0146399	0.2	N-(6-Oxo-6H-dibenzo[b,d]pyran-3-yl)acetamide, 2-(4-Hydroxybenzyl)isoindole-1,3-dione, 2-Acetamido-6H-dibenzo[b,d]pyran-6-one	C14920, C14264, C14620	117802640	3	2
C16H14O3	M-H	C16H14O3-H-	253.087	0.0146126	0.2	4'-Methoxyflavanone, (R)-4-Methoxydalbergione, Chalepensin, Ketoprofen	C19895, C10505, C09165, C01716	65890264	4	1
C9H5NO4	M-H	C9H5NO4-H-	190.015	0.0145983	0.2	5,6-Indolequinone-2-carboxylic acid	C17938	352656512	1	0
C5H6N2O3	M-H	C5H6N2O3-H-	141.03	0.0143858	0.2	5-Methylbarbiturate, 4-Imidazolone-5-acetate, 5-Hydroxymethyluracil	C05281, C05133, C03088	202430208	3	1
C17H18O6	M-H	C17H18O6-H-	317.103	0.0143843	0.2	Paeonilactone C, Paeoniflorigenone	C17456, C17453	20252088	2	0
C7H9NO3	M-H	C7H9NO3-H-	154.051	0.0143572	0.2	(1R,6S)-6-Amino-5-oxocyclohex-2-ene-1-carboxylate, (5S,6S)-6-Amino-5-hydroxycyclohexa-1,3-diene-1-carboxylate, (3S,5S)-Carbapenam-3-carboxylic acid	C19831, C19830, C17367	510883040	3	0
C18H16O4	M-H	C18H16O4-H-	295.098	0.0143205	0.2	4-Ethyl-7-hydroxy-3-(p-methoxyphenyl)coumarin, Calophyllin B, Dasytrichone	C14720, C10054, C10035	63035388	3	1
C7H10O5	M-H	C7H10O5-H-	173.045	0.014265	0.2	Demethyl-4-deoxygadusol, 4-Methyl-3-oxoadipate, 2-Methyl-3-oxoadipate, Valienone, 2-Oxopimelate, (2S)-2-Isopropyl-3-oxosuccinate, Shikimate	C21281, C18312, C18307, C17696, C16588, C04236, C00493	2142495872	7	1
C27H46N6O8	M-H	C27H46N6O8-H-	581.33	0.0140199	0.2	N1-(3,4-Dihydroxybenzoyl)-N8,N'8-citryl-bis(spermidine)	C22069	12193061	1	0
C14H12O	M-H	C14H12O-H-	195.081	0.0139427	0.2	cis-Stilbene oxide, trans-4-Hydroxystilbene	C16014, C14763	37487124	2	1
C6H8O2	M-H	C6H8O2-H-	111.045	0.0139423	0.2	Parasorbic acid, 1,4-Cyclohexanedione, Cyclohexane-1,2-dione, trans-1,2-Dihydrobenzene-1,2-diol, cis-1,2-Dihydrobenzene-1,2-diol, Cyclohexane-1,3-dione	C08502, C08063, C06105, C04221, C04091, C01066	1059576576	6	1
C9H6N2O3	M-H	C9H6N2O3-H-	189.03	0.0139317	0.2	4-Nitroquinoline N-oxide	C03474	87376472	1	1
C20H21N3O3	M-H	C20H21N3O3-H-	350.151	0.0138824	0.2	Aniflorine	C10635	71258816	1	1
C17H26N2O	M-H	C17H26N2O-H-	273.197	0.013832	0.2	Sauroxine, alpha-Obscurine, Ropivacaine	C09895, C09889, C07532	16966388	3	0
C6H12O4S	M-H	C6H12O4S-H-	179.038	0.0137741	0.2	5-Methylthio-D-ribose	C03089	84957464	1	0
C15H11NO4	M-H	C15H11NO4-H-	268.061	0.0137452	0.2	Evoxanthidine	C10668	261597216	1	1
C7H11NO5	M-H	C7H11NO5-H-	188.056	0.0137286	0.2	AminoDHQ, L-2-Amino-6-oxoheptanedioate, N-Acetyl-L-glutamate	C12109, C03871, C00624	149137712	3	1
C6H13NO3S	M-H	C6H13NO3S-H-	178.054	0.0137138	0.2	Cyclohexylsulfamate	C02824	232546768	1	0
C14H10N2O4	M-H	C14H10N2O4-H-	269.057	0.0136734	0.2	5,10-Dihydrophenazine-1,6-dicarboxylate, (5aS)-5,5a-Dihydrophenazine-1,6-dicarboxylate, 4,4'-Dinitrostilbene	C21474, C21410, C15296	121212584	3	1
C9H13NO2	M-H	C9H13NO2-H-	166.087	0.0136569	0.2	1-(3-Pyridinyl)-1,4-butanediol, 2,5-Dihydrophenylalanine, Ethinamate, Epinine, Phenylephrine, Metaraminol, 3-Methoxytyramine, Synephrine, (-)-Sympatol	C19582, C08273, C07832, C07453, C07441, C07146, C05587, C04548, C01869	45035044	9	0
C14H10O2	M-H	C14H10O2-H-	209.061	0.0135667	0.2	Benzil, 9,10-Dihydroxyanthracene, 1,2-Anthracenediol, Phenanthrene-3,4-diol	C20226, C16206, C16204, C03164	77257680	4	1
C8H8O5	M-H	C8H8O5-H-	183.03	0.0135119	0.2	3-O-Methylgallate, 3,4-Dihydroxymandelate	C05616, C05580	221177424	2	1
C11H7N3O2	M-H	C11H7N3O2-H-	212.046	0.0134811	0.2	Deazaflavin	C01800	26734570	1	0
C9H11N2O8P	M-H	C9H11N2O8P-H-	305.018	0.0134483	0.2	2',3'-Cyclic UMP	C02355	17236528	1	2
C6H7NO3	M-H	C6H7NO3-H-	140.035	0.0133987	0.2	Gentianaine, 6-Oxo-1,4,5,6-tetrahydronicotinate, 2-Aminomuconate semialdehyde	C09960, C04226, C03824	1032648704	3	0
C19H16O5	M-H	C19H16O5-H-	323.092	0.0133907	0.2	2,3-Dehydro-UWM6	C18679	51155148	1	0
C11H8O	M-H	C11H8O-H-	155.05	0.0133796	0.2	2-Naphthaldehyde, 1-Naphthaldehyde	C14099, C14090	129977888	2	0
C18H32O4	M-H	C18H32O4-H-	311.223	0.0133754	0.2	9-Hydroxy-12-oxo-15(Z)-octadecenoic acid, (8E,10S,12Z)-10-Hydroperoxyoctadeca-8,12-dienoate, 5S,8R-DiHODE, Octadec-9-ene-1,18-dioic-acid, (8E,10R,12Z)-10-Hydroperoxy-8,12-octadecadienoate, 9,10-12,13-Diepoxyoctadecanoate, 9,10-Epoxy-13-hydroxy-11-octadecenoate, 12,13-Epoxy-9-hydroxy-10-octadecenoate, 8(R)-HPODE, 9(S)-HPODE, (7S,8S)-DiHODE, (9Z,12Z)-(11S)-11-Hydroperoxyoctadeca-9,12-dienoic acid, …	C21924, C20703, C20186, C19618, C19937, C14836, C14834, C14832, C14831, C14827, C07354, C07338, C04717	17882112	13	0
C17H14O3	M-H	C17H14O3-H-	265.087	0.0133617	0.2	Benzarone	C14474	40912240	1	1
C9H12O	M-H	C9H12O-H-	135.081	0.0133113	0.2	4-Propylphenol	C14311	62704592	1	0
C10H14N2O4S	M-H	C10H14N2O4S-H-	257.06	0.0133014	0.2	Northienamycin	C17369	33706588	1	1
C6H10O4	M-H	C6H10O4-H-	145.051	0.01328	0.2	3-Hydroxy-5-oxohexanoate, (R)-3-Hydroxy-3-methyl-2-oxopentanoate, 4-Hydroxy-2-oxohexanoic acid, Adipate, (S)-2-Aceto-2-hydroxybutanoate, 3-Hydroxy-3-methyl-2-oxopentanoic acid, Mevaldate, 2-Aceto-2-hydroxybutanoate, (R)-4-Dehydropantoate, 2-Dehydropantoate	C16272, C14463, C06762, C06104, C06006, C04237, C00772, C00659, C01053, C00966	2583311872	10	0
C3H3N3O2	M-H	C3H3N3O2-H-	112.015	0.0131451	0.2	Azomycin	C14531	237882560	1	1
C14H8N2O4	M-H	C14H8N2O4-H-	267.041	0.0131445	0.2	Phenazine-1,6-dicarboxylic acid	C12119	136127008	1	1
C8H6O5	M-H	C8H6O5-H-	181.014	0.0130054	0.2	4-Hydroxyisophthalate, 2-Hydroxyisophthalic acid, 3,5-Dihydroxyphenylglyoxylate, 4-Hydroxyphthalate, Stipitatate	C21168, C14097, C12325, C06680, C01853	1313516800	5	0
C2H7AsO	M-H	C2H7AsO-H-	120.964	0.0129977	0.2	Dimethylarsinous acid	C20300	93603080	1	0
C12H10O2	M-H	C12H10O2-H-	185.061	0.0129847	0.2	5-Methyl-1-naphthoate, 3,5-Dihydroxybiphenyl, 4,4'-Dihydroxybiphenyl, 1-Naphthylacetic acid, Chimaphylin, Eutypine, (+/-)-trans-Acenaphthene-1,2-diol, Biphenyl-2,3-diol, 2,2'-Dihydroxybiphenyl	C20803, C19750, C14297, C13014, C10310, C08448, C04167, C02526, C03209	148153408	9	0
C18H16O7	M-H	C18H16O7-H-	343.082	0.0129209	0.2	3',4',5'-O-Trimethyltricetin, Obtusin, Xanthomicrol, Tambulin, Santin, Pachypodol, Nevadensin, (-)-Usnic acid, Eupatilin, Cirsilineol, 3,7,4'-Tri-O-methylquercetin	C19807, C17040, C14476, C10189, C10180, C10117, C10111, C10101, C10040, C10032, C04444	35246768	11	0
C19H19FN2O	M-H	C19H19FN2O-H-	309.141	0.0128639	0.2	Demethylcitalopram	C16608	287286848	1	0
C14H10O	M-H	C14H10O-H-	193.066	0.0127228	0.2	1-Phenanthrol, Phenanthrene-1,2-oxide, 9-Hydroxyphenanthrene, Phenanthrene-9,10-oxide	C11432, C11431, C11430, C11429	75342096	4	0
C16H11NO4	M-H	C16H11NO4-H-	280.061	0.0127179	0.2	7-(Acetyloxy)-3-(3-pyridinyl)-2H-1-benzopyran-2-one	C15048	249218240	1	1
C7H8N2O3	M-H	C7H8N2O3-H-	167.046	0.0126341	0.2	5-Nitro-ortho-anisidine	C19469	170569824	1	2
C20H12O2	M-H	C20H12O2-H-	283.076	0.0125675	0.2	11,12-Dihydroxybenzo[a]pyrene, 4,5-Dihydroxybenzo[a]pyrene, 9,10-Dihydroxybenzo[a]pyrene, 9-Hydroxybenzo[a]pyrene-4,5-oxide	C18280, C18279, C18278, C14854	42062204	4	0
C10H7NO2	M-H	C10H7NO2-H-	172.04	0.0124873	0.2	2-Nitronaphthalene, 1-Nitronaphthalene, 4-Quinolinecarboxylic acid, 2-Quinolinecarboxylic acid	C19474, C14040, C06414, C06325	1168096128	4	1
C12H18O7	M-H	C12H18O7-H-	273.098	0.0124817	0.2	Dikegulac	C18825	332209856	1	1
C8H12N2O2	M-H	C8H12N2O2-H-	167.083	0.0124469	0.2	4-PIOL, Cyclo(deltaAla-L-Val), Pyridoxamine	C13710, C11846, C00534	136809456	3	1
C12H26O	M-H	C12H26O-H-	185.191	0.0124332	0.2	1-Dodecanol	C02277	33717744	1	0
C12H15N3O3S	M-H	C12H15N3O3S-H-	280.076	0.0124066	0.2	Hydroxyalbendazole, Albendazole S-oxide	C21883, C02809	45306860	2	1
C6H8N2O4	M-H	C6H8N2O4-H-	171.041	0.0123451	0.2	3-(5-Oxoisoxazolin-4-yl)-L-alanine, 3-(5-Oxoisoxazolin-2-yl)-L-alanine, (R)-AMAA, Hydantoin-5-propionate	C20893, C20892, C13739, C05565	93872624	4	2
C10H13N3	M-H	C10H13N3-H-	174.104	0.0123392	0.2	Debrisoquin	C13650	41492180	1	0
C6H12O6	M-H	C6H12O6-H-	179.056	0.010097	0.5	L-Tagatose, D-Galactofuranose, L-Idose, L-Altrose, 1D-chiro-Inositol, L-Gulose, D-Fructose, alpha-L-Sorbopyranose, beta-D-Hamamelopyranose, scyllo-Inositol, muco-Inositol, 1L-chiro-Inositol, D-Psicose, D-Talose, D-Idose, D-Gulose, D-Altrose, D-Fructose, beta-D-Fructose, beta-D-Mannose, L-Rhamnonate, D-Hamamelose, 2-Deoxy-D-gluconate, L-Galactose, L-Fuconate, L-Fructose, D-Fuconate, Galactose, D-A…	C21523, C21066, C21050, C21032, C19891, C15923, C10906, C08356, C08351, C06153, C06152, C06151, C06468, C06467, C06466, C06465, C06464, C05003, C02336, C02209, C01934, C01906, C02782, C01825, C01720, C01719, C01680, C01582, C01487, C01452, C00795, C00764, C00738, C00737, C00984, C00962, C00936, C00267, C00247, C00221, C00159, C00137, C00124, C00095, C00031	592008512	45	0

## Sheet: Supplementary Table 1b
Supplemental Table 1b. MALDI Section 9
Formula	Adduct	Ion	m/z	MSM	FDR	Molecule Names	Molecule IDs	Total Intensity	Isomers	Isobars
C7H6O4	M-H	C7H6O4-H-	153.019	0.98059	0.05	2,3-Dihydroxybenzoate, 3,4-Dihydroxybenzoate, 2,5-Dihydroxybenzoate, Patulin, 2,6-Dihydroxybenzoate	C00196, C00230, C00628, C16748, C21298	216000000000	5	0
MgCl2	M+Cl	MgCl2+Cl-	128.892	0.970334	0.05	Magnesium chloride	C07755	205000000000	1	0
C12H22O11	M+Cl	C12H22O11+Cl-	377.086	0.90614	0.05	Sucrose, Cellobiose, Maltose, Lactose, Isomaltose, alpha-Maltose, alpha,alpha-Trehalose, alpha-D-Galactosyl-(1->3)-1D-myo-inositol, Nigerose, Inulobiose, Levanbiose, Mannobiose, Palatinose, beta-Lactose, beta-Maltose, Laminaribiose, 4-O-beta-D-Glucopyranosyl-D-mannose, alpha-D-Glucosyl-(1,3)-D-mannose, alpha-D-Aldosyl beta-D-fructoside, Epimelibiose, Melibiose, alpha-Cellobiose, beta-Cellobiose, …	C00089, C00185, C00208, C00243, C00252, C00897, C01083, C01235, C01518, C01711, C01725, C01728, C01742, C01970, C01971, C02048, C02964, C04147, C04219, C05400, C05402, C06421, C06422, C07064, C08240, C08250, C15548, C18068, C19632, C19633, C19634, C19636, C19773, C20236, C20861, C21336	3490000000	36	1
C3H8NO4P	M-H	C3H8NO4P-H-	152.012	0.891577	0.05	Fosamine	C18789	42000000000	1	1
C20H13N	M-H	C20H13N-H-	266.097	0.852818	0.05	7H-Dibenzo[c,g]carbazole	C19221	24100000000	1	0
C19H18N2O4	M-H	C19H18N2O4-H-	337.119	0.84459	0.05	Alamarine	C09326	10600000000	1	1
C15H10O6	M-H	C15H10O6-H-	285.04	0.835993	0.05	Luteolin, Kaempferol, Aureusidin, Maritimetin, Datiscetin, Fisetin, Isoscutellarein, Scutellarein, Orobol, 2'-Hydroxygenistein, 6-Demethoxycapillarisin, Citreorosein	C01514, C05903, C08576, C08720, C10036, C10041, C10097, C10184, C10510, C12134, C17786, C17810	4070000000	12	0
C14H16N2O3S2	M+Cl	C14H16N2O3S2+Cl-	359.03	0.834854	0.05	Pyochelin	C12037	11500000000	1	0
C10H12N4O7	M-H	C10H12N4O7-H-	299.063	0.828601	0.05	Urate-3-ribonucleoside	C05513	56400000000	1	1
C7H6O5	M-H	C7H6O5-H-	169.014	0.816721	0.05	Gallate	C01424	2230000000	1	1
CaCl2	M+Cl	CaCl2+Cl-	144.87	0.812218	0.05	Calcium chloride anhydrous	C08130	155000000000	1	0
C6H5O2	M-H	C6H5O2-H-	108.022	0.776726	0.05	p-Benzosemiquinone, o-Benzosemiquinone	C02389, C05060	15600000000	2	1
C16H12NO3	M-H	C16H12NO3-H-	265.074	0.7733	0.05	Ungeremine	C12189	43400000000	1	1
C14H8O5	M-H	C14H8O5-H-	255.03	0.773007	0.05	Anthragallol, Purpurin	C10297, C10395	1190000000	2	0
C18H32O2	M-H	C18H32O2-H-	279.233	0.764167	0.05	Linoleate, Rumenic acid, Chaulmoogric acid, Malvalic acid, Stearolic acid	C01595, C04056, C08282, C08321, C08459	180000000	5	0
C16H13ClN2O2	M-H	C16H13ClN2O2-H-	299.059	0.711275	0.1	Temazepam, 3-(4-Chloro-benzyl)-5-(2-methoxy-phenyl)-[1,2,4]oxadiazole	C07125, C11566	3600000000	2	0
C16H12N2O2	M+Cl	C16H12N2O2+Cl-	299.059	0.711275	0.2	Perlolyrine, 1-Phenylazo-2,6-dihydroxynaphthalene, 1-(4-Hydroxyphenylazo)-2-naphthol	C09231, C20280, C20281	3600000000	3	0
C7H6O3	M-H	C7H6O3-H-	137.024	0.71077	0.1	4-Hydroxybenzoate, 3-Hydroxybenzoate, Salicylate, Gentisate aldehyde, Sesamol, 3,4-Dihydroxybenzaldehyde, 2-Hydroxy-5-methylquinone	C00156, C00587, C00805, C05585, C10832, C16700, C18316	5370000000	7	0
C8H8O3	M-H	C8H8O3-H-	151.04	0.642197	0.1	4-Hydroxyphenylacetate, 4-Hydroxy-3-methoxy-benzaldehyde, (R)-Mandelate, (S)-Mandelate, Phenoxyacetate, 4-Methoxybenzoate, 3-Methoxytropolone, 6-Methylsalicylate, 2',4'-Dihydroxyacetophenone, 3,4-Dihydroxyphenylacetaldehyde, 3-Hydroxyphenylacetate, 2-Hydroxyphenylacetate, 3',4'-Dihydroxyacetophenone, 2-(Hydroxymethyl)benzoic acid, Resorcinol monoacetate, Methyl salicylate, 4-Hydroxyphenacyl alcoh…	C00642, C00755, C01983, C01984, C02181, C02519, C02639, C02657, C03663, C04043, C05593, C05852, C10675, C10804, C12064, C12305, C13635, C13636, C14088, C14103, C14108, C17900, C21167	2010000000	23	0
C6H6O2	M-H	C6H6O2-H-	109.029	0.636247	0.1	Catechol, Hydroquinone, Resorcinol, Benzenediol, 5-Methyl-2-furaldehyde, Catechol	C00090, C00530, C01751, C01785, C11115, C15571	11100000000	6	0
C14H16N2O3S2	M-H	C14H16N2O3S2-H-	323.053	0.627819	0.1	Pyochelin	C12037	19300000000	1	1
C3H10NO4P	M-H	C3H10NO4P-H-	154.027	0.627432	0.1	N-Methylethanolamine phosphate, D-1-Aminopropan-2-ol O-phosphate, L-1-Aminopropan-2-ol O-phosphate	C01210, C04122, C04126	6220000000	3	1
C15H8O6	M-H	C15H8O6-H-	283.025	0.611059	0.1	Rhein	C10401	1540000000	1	1
C20H14N2	M-H	C20H14N2-H-	281.108	0.60722	0.1	2,3-Diphenyl-3-(2-pyridinyl)acrylonitrile	C15084	8960000000	1	0
C6H12O6	M+Cl	C6H12O6+Cl-	215.033	0.6015	0.2	D-Glucose, D-Fructose, D-Galactose, myo-Inositol, D-Mannose, beta-D-Glucose, L-Sorbose, alpha-D-Glucose, D-Aldose, D-Hexose, D-Sorbose, D-Tagatose, alpha-D-Mannose, beta-D-Galactose, alpha-D-Galactose, Sorbose, D-Allose, Galactose, D-Fuconate, L-Fructose, L-Fuconate, L-Galactose, D-Hamamelose, L-Rhamnonate, beta-D-Mannose, beta-D-Fructose, 2-Deoxy-D-gluconate, D-Fructose, 1L-chiro-Inositol, muco-…	C00031, C00095, C00124, C00137, C00159, C00221, C00247, C00267, C00737, C00738, C00764, C00795, C00936, C00962, C00984, C01452, C01487, C01582, C01680, C01719, C01720, C01825, C01906, C01934, C02209, C02336, C02782, C05003, C06151, C06152, C06153, C06464, C06465, C06466, C06467, C06468, C08351, C08356, C10906, C15923, C19891, C21032, C21050, C21066, C21523	950000000	45	1
C9H8O3	M-H	C9H8O3-H-	163.04	0.597779	0.1	Phenylpyruvate, 4-Coumarate, trans-2-Hydroxycinnamate, 2-Hydroxy-3-phenylpropenoate, cis-2-Hydroxycinnamate, cis-p-Coumarate, 3-Oxo-3-phenylpropanoate, Caffeic aldehyde, trans-3-Hydroxycinnamate	C00166, C00811, C01772, C02763, C05838, C06738, C07114, C10945, C12621	1740000000	9	0
C6H10O8	M-H	C6H10O8-H-	209.03	0.597638	0.1	D-Glucarate, D-Galactarate, L-Altarate	C00818, C00879, C21088	652000000	3	0
C18H34O2	M-H	C18H34O2-H-	281.249	0.595152	0.1	(9Z)-Octadecenoic acid, (9E)-Octadecenoic acid, (6Z)-Octadecenoic acid, (11E)-Octadecenoic acid, omega-Cycloheptylundecanoic acid, cis-Vaccenic acid	C00712, C01712, C08363, C08367, C12103, C21944	111000000	6	0
C12H14N2	M-H	C12H14N2-H-	185.108	0.579339	0.1	Calligonine, Paraquat	C09089, C14701	21300000000	2	0
C23H32O4	M+Cl	C23H32O4+Cl-	407.199	0.551023	0.5	Deoxycorticosterone acetate, 16alpha,17alpha-Epoxy-20-oxopregn-5-en-3beta-yl acetate, 3alpha-Hydroxy-5beta-pregn-16-ene-11,20-dione 3-acetate	C14554, C14635, C15333	2990000000	3	0
C21H16O7	M-H	C21H16O7-H-	379.082	0.544293	0.1	Diphyllin, Tetracenomycin F1 methylester	C10559, C12373	924000000	2	2
C14H6O8	M-H	C14H6O8-H-	300.999	0.540055	0.1	Ellagic acid	C10788	355000000	1	0
C2H7NO3S	M-H	C2H7NO3S-H-	124.007	0.530066	0.1	Taurine	C00245	6080000000	1	0
C8H6O3	M-H	C8H6O3-H-	149.024	0.516558	0.1	alpha-Oxo-benzeneacetic acid, 2-Carboxybenzaldehyde, Piperonal	C02137, C03057, C10812	2030000000	3	0
C12H14N2O5	M+Cl	C12H14N2O5+Cl-	301.06	0.499183	0.5	Dinex	C19038	19900000000	1	0
C23H31ClO4	M-H	C23H31ClO4-H-	405.184	0.495757	0.1	6alpha-Chloro-17-acetoxyprogesterone	C14648	4410000000	1	1
C23H30O4	M+Cl	C23H30O4+Cl-	405.184	0.495757	0.5	Spiromesifen	C18488	4410000000	1	1
C15H10O5	M-H	C15H10O5-H-	269.045	0.492483	0.1	Apigenin, 2'-Hydroxydaidzein, Genistein, Sulphuretin, Baicalein, Resokaempherol, Galangin, Norwogonin, Aloe-emodin, Emodin, Lucidin, Morindone, Norobtusifolin, Purpurin 1-methyl ether, 3',4',7-Trihydroxyisoflavone, 4',6,7-Trihydroxyisoflavone, 3,6,4'-Trihydroxyflavone, Islandicin	C01477, C02495, C06563, C08730, C10023, C10037, C10044, C10113, C10294, C10343, C10369, C10376, C10379, C10397, C14313, C14314, C15222, C16796	1120000000	18	1
COS	M+Cl	COS+Cl-	94.9363	0.492198	0.5	Carbonyl sulfide	C07331	3100000000	1	1
C10H9N	M-H	C10H9N-H-	142.066	0.488442	0.1	2-Naphthylamine, 1-Naphthylamine	C02227, C14790	16500000000	2	0
C16H12NO3	M+Cl	C16H12NO3+Cl-	301.051	0.478481	0.5	Ungeremine	C12189	2860000000	1	1
C6H13O9P	M-H	C6H13O9P-H-	259.022	0.46869	0.1	D-Fructose 6-phosphate, D-Glucose 6-phosphate, D-Glucose 1-phosphate, D-Mannose 6-phosphate, alpha-D-Galactose 1-phosphate, D-Mannose 1-phosphate, beta-D-Glucose 1-phosphate, alpha-D-Glucose 6-phosphate, Hexose 1-phosphate, D-Fructose 1-phosphate, D-Tagatose 6-phosphate, D-Galactose 6-phosphate, alpha-D-Hexose 1-phosphate, beta-D-Glucose 6-phosphate, Inositol 1-phosphate, Sorbose 1-phosphate, D-A…	C00085, C00092, C00103, C00275, C00446, C00636, C00663, C00668, C01002, C01094, C01097, C01113, C01171, C01172, C01177, C02888, C02962, C02965, C03251, C03267, C03384, C03546, C03606, C03654, C03735, C03811, C04006, C05001, C05345, C06019, C06155, C06312, C15924, C15926, C18096, C22310	1050000000	36	1
C5H10N2O3	M-H	C5H10N2O3-H-	145.062	0.437391	0.2	L-Glutamine, Glutamine, D-Glutamine, 3-Ureidoisobutyrate, Isoglutamine, (R)-3-Ureidoisobutyrate	C00064, C00303, C00819, C05100, C16673, C21029	5520000000	6	0
C16H12N2O2	M-H	C16H12N2O2-H-	263.083	0.436671	0.2	Perlolyrine, 1-Phenylazo-2,6-dihydroxynaphthalene, 1-(4-Hydroxyphenylazo)-2-naphthol	C09231, C20280, C20281	10200000000	3	1
SiO2	M+Cl	SiO2+Cl-	94.9361	0.430831	0.5	Styrene-acrylonitrile copolymer	C19573	3080000000	1	1
C14H10O5	M-H	C14H10O5-H-	257.045	0.423459	0.2	Gentisin, Isogentisin, Mesuaxanthone A, Norlichexanthone, Kigelinone, Alternariol, Norrubrofusarin, 3-Carbethoxypsoralen	C10066, C10070, C10081, C10087, C10362, C16838, C17671, C19357	941000000	8	1
C24H48O3	M-H	C24H48O3-H-	383.353	0.422648	0.2	2-Hydroxytetracosanoic acid	C17873	34100000	1	0
C6H15N4O6P	M+Cl	C6H15N4O6P+Cl-	305.042	0.413961	0.5	D-Lombricine, Lombricine	C01726, C14177	11100000000	2	1
C9H6O2	M-H	C9H6O2-H-	145.029	0.411985	0.2	Coumarin	C05851	1900000000	1	0
C9H8O2	M-H	C9H8O2-H-	147.045	0.389741	0.2	trans-Cinnamate, Dihydrocoumarin, 4-Hydroxycinnamyl aldehyde, 3-Hydroxy-1-indanone, 3-Isochromanone, Cinnamic acid, Pyruvophenone	C00423, C02274, C05608, C07720, C07728, C10438, C17268	817000000	7	0
C6H14O6	M+Cl	C6H14O6+Cl-	217.048	0.370627	0.5	Mannitol, D-Sorbitol, D-Iditol, L-Iditol, Galactitol, L-Glucitol, D-Altritol	C00392, C00794, C01489, C01507, C01697, C01722, C21524	1520000000	7	1
C19H20N2O4	M-H	C19H20N2O4-H-	339.135	0.362778	0.2	N2,N5-Dibenzoyl-L-ornithine	C03712	1260000000	1	2
C6H13O3S	M-H	C6H13O3S-H-	164.051	0.357074	0.2	(2R)-4-(Dimethylsulfaniumyl)-2-hydroxybutanoate	C22316	13000000000	1	0
KNO3	M+Cl	KNO3+Cl-	135.921	0.355357	0.5	Potassium nitrate	C13557	421000000	1	0
C14H10O9	M-H	C14H10O9-H-	321.025	0.351818	0.2	Digallate	C01572	66100000	1	2
C21H14	M-H	C21H14-H-	265.102	0.330452	0.2	13H-Dibenzo[a,g]fluorene	C19391	5290000000	1	0
C6H6O3	M-H	C6H6O3-H-	125.024	0.329032	0.2	1,2,3-Trihydroxybenzene, Phloroglucinol, Triacetate lactone, Benzene-1,2,4-triol, 5-Hydroxymethyl-2-furaldehyde, Maltol, 4-Hydroxy-5-methyl-2-methylenefuran-3(2H)-one	C01108, C02183, C02752, C02814, C11101, C11918, C20718	4870000000	7	1
C21H14	M+Cl	C21H14+Cl-	301.079	0.325087	0.5	13H-Dibenzo[a,g]fluorene	C19391	2150000000	1	1
CoSO4	M+Cl	CoSO4+Cl-	189.854	0.321004	0.5	Cobaltous sulfate	C17383	77500000	1	0
C12H20O10	M+Cl	C12H20O10+Cl-	359.075	0.310659	0.5	Bis-D-fructose 2',1:2,1'-dianhydride, D-Fructofuranose 1,2':2,3'-dianhydride	C04333, C04420	856000000	2	2
C5H12O5	M+Cl	C5H12O5+Cl-	187.038	0.304907	0.5	Xylitol, Ribitol, L-Arabitol, D-Apiitol, D-Arabitol	C00379, C00474, C00532, C01569, C01904	1770000000	5	0
C11H8N2	M-H	C11H8N2-H-	167.061	0.302645	0.2	beta-Carboline, 3-[(Z)-2-Isocyanoethenyl]-1H-indole, 3-[(E)-2-Isocyanoethenyl]-1H-indole	C20157, C21893, C21894	7650000000	3	0
C23H34O4	M+Cl	C23H34O4+Cl-	409.215	0.299352	0.5	Androst-4-ene-3beta,17beta-diol diacetate, Androst-4-ene-3alpha,17beta-diol diacetate, Calcitroic acid	C15324, C15423, C18230	1180000000	3	0
C9H6O3	M-H	C9H6O3-H-	161.024	0.297042	0.2	Umbelliferone, 4-Hydroxycoumarin	C09315, C20414	1510000000	2	1
C15H12O6	M-H	C15H12O6-H-	287.056	0.289651	0.2	Dihydrokaempferol, Fustin, Eriodictyol, Okanin, Micromelin, 3,5-Dimethoxy-1,6-dihydroxyxanthone, Gentiacaulein, 2-O-Methylswertianin, Swerchirin, (+-)-Dalbergioidin, 2-Hydroxy-2,3-dihydrogenistein, Eriodictyol chalcone, 2,6,7,4'-Tetrahydroxyisoflavanone, Carthamidin	C00974, C01378, C05631, C08724, C09277, C10060, C10064, C10083, C10091, C10415, C12631, C15525, C16233, C16940	425000000	14	2
C18H24N2O5	M+Cl	C18H24N2O5+Cl-	383.138	0.277173	0.5	Funebrine, Enalaprilat	C10145, C11720	249000000	2	0
C10H10O3	M-H	C10H10O3-H-	177.056	0.27458	0.2	Vermelone, Coniferyl aldehyde, 3-Acetyl-6-methoxybenzaldehyde, 1,2-Dihydroxy-3,4-epoxy-1,2,3,4-tetrahydronaphthalene, 2-Oxo-4-phenylbutyric acid, (3S)-2-Oxo-3-phenylbutanoate	C01624, C02666, C10667, C14784, C20327, C20646	412000000	6	0
C15H14O6	M-H	C15H14O6-H-	289.072	0.273353	0.2	cis-3,4-Leucopelargonidin, Luteoforol, (+)-Catechin, alpha-Cotonefuran, 2,8-Dihydroxy-3,4,7-trimethoxydibenzofuran, Ptaeroglycol, Mikanolide, (-)-Epicatechin, (+)-Epicatechin, Fisetinidol-4beta-ol, Isoplumericin, Plumericin, (-)-Catechin, Catechin	C03648, C05907, C06562, C08739, C08742, C09030, C09511, C09727, C09728, C09736, C09787, C09796, C14079, C17590	63700000	14	0
C18H36O2	M-H	C18H36O2-H-	283.264	0.270855	0.2	Octadecanoic acid, Isooctadecanoic acid	C01530, C20356	74700000	2	0
C10H7NO3	M-H	C10H7NO3-H-	188.035	0.270231	0.2	4-Hydroxy-2-quinolinecarboxylic acid, N-Acetylisatin, 1-Nitronaphthalene-5,6-oxide, 1-Nitronaphthalene-7,8-oxide, 2-Oxo-1,2-dihydroquinoline-4-carboxylate, 3-Hydroxyquinaldic acid, (2E)-3-(4-Hydroxyphenyl)-2-isocyanoprop-2-enoate	C01717, C02172, C14800, C14802, C16715, C18621, C21891	1300000000	7	0
C5H4N4O3	M-H	C5H4N4O3-H-	167.021	0.266515	0.2	Urate	C00366	151000000	1	0
C5H9NO4	M-H	C5H9NO4-H-	146.046	0.266042	0.2	L-Glutamate, D-Glutamate, Glutamate, O-Acetyl-L-serine, L-threo-3-Methylaspartate, N-(Carboxymethyl)-D-alanine, 3-Aminopentanedioate, L-4-Hydroxyglutamate semialdehyde, 2-Oxo-4-hydroxy-5-aminovalerate, N-Methyl-D-aspartic acid	C00025, C00217, C00302, C00979, C03618, C03790, C05574, C05938, C05941, C12269	3460000000	10	0
C23H31ClO4	M+Cl	C23H31ClO4+Cl-	441.16	0.252523	0.5	6alpha-Chloro-17-acetoxyprogesterone	C14648	287000000	1	1
C16H12O4	M-H	C16H12O4-H-	267.066	0.248458	0.2	Formononetin, Dalbergin, Tectochrysin, Isoformononetin, 1-[6-Hydroxy-2-(4-hydroxyphenyl)-1-benzofuran-3-yl]ethanone, 6-Hydroxy-2'-methoxyflavone	C00858, C10414, C11621, C12125, C15110, C15203	350000000	6	2
C16H12O5	M-H	C16H12O5-H-	283.061	0.243768	0.2	Biochanin A, Questin, Acacetin, Calycosin, 2'-Hydroxyformononetin, Genkwanin, Geraldone, Wogonin, Cypripedin, Lucidin omega-methyl ether, (-)-Maackiain, Melannin, Prunetin, Texasin, 3-Methylgalangin, Glycitein, (+)-Maackiain, Obtusifolin, Physcion	C00814, C01448, C01470, C01562, C02920, C10046, C10047, C10197, C10323, C10370, C10502, C10504, C10521, C10536, C11577, C14536, C16229, C17039, C17045	435000000	19	0
C5H5N5	M-H	C5H5N5-H-	134.047	0.243183	0.2	Adenine	C00147	937000000	1	0
NiCl2	M+Cl	NiCl2+Cl-	162.842	0.239815	0.5	Nickel chloride	C14711	10900000000	1	0
C2H3Cl3	M+Cl	C2H3Cl3+Cl-	166.899	0.237377	0.5	1,1,1-Trichloroethane, 1,1,2-Trichloroethane	C18246, C19536	37700000	2	0
C9H5Cl3O2	M-H	C9H5Cl3O2-H-	248.928	0.230005	0.2	2-(4'-Chlorophenyl)-3,3-dichloropropenoate	C06646	19300000	1	0
C7H17O4PS2	M-H	C7H17O4PS2-H-	259.023	0.229295	0.2	Oxydeprofos	C18984	1060000000	1	2
C12H9N	M-H	C12H9N-H-	166.066	0.224609	0.2	Carbazole	C08060	7150000000	1	0
CaSO4	M+Cl	CaSO4+Cl-	170.884	0.2166	0.5	Calcium sulfate	C13194	577000000	1	0
C15H10O7	M-H	C15H10O7-H-	301.035	0.208608	0.2	Quercetin, 8-Hydroxykaempferol, 2'-Hydroxypseudobaptigenin, Bracteatin, 6-Hydroxykaempferol, 6-Hydroxyluteolin, Hypolaetin, Isoetin, Morin, Robinetin, Tricetin, 2-(4-Hydroxyphenyl)-5,6,7,8-tetrahydroxy-4H-1-benzopyran-4-one	C00389, C02806, C03662, C08577, C10068, C10072, C10078, C10079, C10105, C10177, C10192, C15031	644000000	12	3
C8H13N2O5P	M+Cl	C8H13N2O5P+Cl-	283.026	0.198809	0.5	Pyridoxamine phosphate	C00647	1230000000	1	1
C15H12O5	M-H	C15H12O5-H-	271.061	0.197009	0.2	Naringenin, 3,6,9-Trihydroxypterocarpan, Licodione, 2'-Hydroxydihydrodaidzein, Naringenin chalcone, Butein, Rubrofusarin, Butin, Garbanzol, Pinobanksin, p-Coumaroyltriacetic acid lactone, Dihydrogenistein, 2,7,4'-Trihydroxyisoflavanone, 6,7,4'-Trihydroxyflavanone, Toralactone	C00509, C01263, C01592, C03567, C06561, C08578, C09047, C09614, C09751, C09826, C12087, C14458, C15567, C16232, C17673	454000000	15	2
C8H8O2	M-H	C8H8O2-H-	135.045	0.195883	0.2	Phenyl acetate, Toluate, 4-Hydroxyphenylacetaldehyde, Benzylformate, 3,4-Dihydroxystyrene, 3-Vinylcatechol, Phenylacetic acid, 2-Hydroxyacetophenone, m-Methylbenzoate, o-Toluate, 4'-Hydroxyacetophenone, p-Anisaldehyde, 3-Methylsalicylaldehyde, Phenyl acetate, Methyl benzoate, 4-Hydroxy-3-methylbenzaldehyde	C00548, C01454, C03765, C05613, C06224, C07085, C07086, C07189, C07211, C07215, C10700, C10761, C14087, C15583, C20645, C21166	819000000	16	0
C9H16N4O3	M+Cl	C9H16N4O3+Cl-	263.092	0.194989	0.5	Deoxyguanidinoproclavaminic acid	C06656	1920000000	1	2
C15H10O4	M-H	C15H10O4-H-	253.051	0.194301	0.2	Hispidol, Chrysin, Primetin, Anhydroglycinol, Daidzein, Alizarin 2-methyl ether, Chrysophanol, Digiferrugineol, 1,4-Dihydroxy-2-methylanthraquinone, Rubiadin, 7,4'-Dihydroxyflavone, 4',6-Dihydroxyflavone	C08644, C10028, C10121, C10200, C10208, C10291, C10315, C10327, C10329, C10402, C12123, C14344	469000000	12	1
C13H12F2N6O	M-H	C13H12F2N6O-H-	305.097	0.188902	0.2	Fluconazole	C07002	1690000000	1	0
C16H12O6	M-H	C16H12O6-H-	299.056	0.188158	0.2	Chrysoeriol, 3-Methoxyapigenin, Leptosidin, Diosmetin, Hispidulin, Kaempferide, Cajanin, Pratensein, Tectorigenin, 2'-Hydroxybiochanin A, (+)-Sophorol, (-)-Sophorol, (+)-6a-Hydroxymaackiain, Rhamnocitrin, Questinol	C04293, C05902, C08651, C10038, C10058, C10098, C10203, C10520, C10534, C12135, C16227, C16228, C16230, C17059, C17811	525000000	15	1
C23H26O4	M+Cl	C23H26O4+Cl-	401.152	0.187942	0.5	2,2-Dimethyl-3-(4-methoxyphenyl)-4-propyl-2H-1-benzopyran-7-ol acetate	C15053	1030000000	1	1
C12H14N2O5	M-H	C12H14N2O5-H-	265.083	0.185683	0.2	Dinex	C19038	3730000000	1	0
C5H6O3	M-H	C5H6O3-H-	113.024	0.18209	0.2	2-Hydroxy-2,4-pentadienoate, cis-Acetylacrylate, Tulipalin B	C00596, C07091, C21187	5260000000	3	1
C15H8O5	M-H	C15H8O5-H-	267.03	0.180486	0.2	Coumestrol	C10205	678000000	1	1
C16H14O5	M-H	C16H14O5-H-	285.077	0.1743	0.2	(-)-Vestitone, Dihydrobiochanin A, 2'-O-Methyllicodione, Isosakuranetin, Moracin A, Sainfuran, Quinquangulin, Oxypeucedanin, Sakuranetin, Brazilin, 2',4',6'-Trihydroxy-3'-formyldihydrochalcone, Phyllodulcin, (-)-Nissolin, (S)-DNPA, 2,7-Dihydroxy-4'-methoxyisoflavanone, (R)-DNPA	C00786, C02675, C02922, C05334, C08844, C08974, C09044, C09282, C09833, C09920, C09975, C10274, C10508, C12434, C16190, C18835	209000000	16	0
C8H5NO2	M-H	C8H5NO2-H-	146.025	0.170847	0.2	Indole-5,6-quinone, Isatin	C05579, C11129	1350000000	2	0
C15H12O4	M-H	C15H12O4-H-	255.066	0.168388	0.2	3,9-Dihydroxypterocarpan, Isoliquiritigenin, Liquiritigenin, Pinocembrin, Hydrangenol, 3',5'-Dihydroxyflavanone, Pinocembrin chalcone, Aloe emodin anthrone, cis-3,4-Phenanthrenedihydrodiol-4-carboxylate	C04271, C08650, C09762, C09827, C10262, C15609, C16404, C16760, C18256	260000000	9	0
C23H29ClO4	M-H	C23H29ClO4-H-	403.168	0.160992	0.2	Chlormadinone acetate	C12729	1470000000	1	0
C11H12N4O3S	M+Cl	C11H12N4O3S+Cl-	315.032	0.159753	0.5	Sulfamonomethoxine, Sulfamethopyrazine	C12540, C12616	3910000000	2	3
C16H10O4	M-H	C16H10O4-H-	265.051	0.158487	0.2	Phenanthrene-4,5-dicarboxylate	C18252	329000000	1	0
C9H8O4	M-H	C9H8O4-H-	179.035	0.157942	0.2	3-(4-Hydroxyphenyl)pyruvate, Caffeate, Aspirin, Caffeate, 2-Hydroxy-3-(4-hydroxyphenyl)propenoate, trans-2,3-Dihydroxycinnamate	C01179, C01197, C01405, C01481, C05350, C12623	737000000	6	0
C17H14O5	M-H	C17H14O5-H-	297.077	0.156188	0.2	Apigenin 7,4'-dimethyl ether, Afrormosin, Sayanedine, Coumafuryl, R1128A	C10019, C10199, C10527, C18599, C18840	209000000	5	0
C10H13N3O3	M+Cl	C10H13N3O3+Cl-	258.065	0.155431	0.5	4-[(Hydroxymethyl)nitrosoamino]-1-(3-pyridinyl)-1-butanone, 4-Hydroxy-4-(methylnitrosoamino)-1-(3-pyridinyl)-1-butanone, 4-(Methylnitrosamino)-1-(1-oxido-3-pyridinyl)-1-butanone	C19563, C19566, C19602	61300000	3	1
C9H7NO2	M-H	C9H7NO2-H-	160.04	0.153128	0.2	4,8-Dihydroxyquinoline, 4,6-Dihydroxyquinoline, Quinoline-3,4-diol, Quinolin-2,8-diol, 3-Hydroxy-1H-quinolin-4-one, 4-Hydroxy-2-quinolone, Indole-3-carboxylate	C05637, C05639, C06330, C06342, C11503, C16716, C19837	1050000000	7	0
C15H10N2O2	M+Cl	C15H10N2O2+Cl-	285.044	0.151981	0.5	4,4'-Methylenediphenyl diisocyanate	C19453	98900000	1	2
C15H11ClN2O2	M-H	C15H11ClN2O2-H-	285.044	0.151981	0.2	Oxazepam	C07359	98900000	1	2
C16H10O5	M-H	C16H10O5-H-	281.045	0.15185	0.2	4,5-Methylenedioxy-6-hydroxyaurone, Pseudobaptigenin	C08722, C10522	597000000	2	0
C8H6O4	M-H	C8H6O4-H-	165.019	0.15148	0.2	Phthalate, 4-Hydroxyphenylglyoxylate, Terephthalate, 3-Formylsalicylic acid, 4-Formylsalicylic acid, Isophthalate	C01606, C03590, C06337, C14096, C14100, C22203	2520000000	6	0
C4H8OS2	M+Cl	C4H8OS2+Cl-	170.971	0.149601	0.5	Proxan	C19127	421000000	1	0
C10H8O3	M-H	C10H8O3-H-	175.04	0.147371	0.2	1,3,8-Naphthalenertriol, 4-Methylumbelliferone, Herniarin	C01173, C03081, C09268	488000000	3	0
C7H6O2	M-H	C7H6O2-H-	121.029	0.147347	0.2	Benzoate, Aromatic acid, 4-Hydroxybenzaldehyde, 3-Hydroxybenzaldehyde, Salicylaldehyde, Tropolone	C00180, C00539, C00633, C03067, C06202, C15474	1380000000	6	0
C3H8NO5P	M-H	C3H8NO5P-H-	168.007	0.146315	0.2	Glyphosate, 2-Amino-3-phosphonopropanoate, 3-Amino-2-oxopropyl phosphate, Alanylphosphate	C01705, C05672, C11638, C12021	196000000	4	2
C8H8O4	M-H	C8H8O4-H-	167.035	0.145716	0.2	Homogentisate, 3,4-Dihydroxyphenylacetate, Orsellinate, (S)-4-Hydroxymandelate, 4-Hydroxypheoxyacetate, (R)-4-Hydroxymandelate, 3,4-Dihydroxymandelaldehyde, 2,6-Dihydroxyphenylacetate, Vanillate, 2-Hydroxy-6-oxoocta-2,4,7-trienoate, 2,6-Dimethoxybenzoquinone, 4-Hydroxymandelate, 4-Hydroxymethylsalicylate, 1,2-Dihydrophthalic acid, 2-Acetylphloroglucinol	C00544, C01161, C01839, C03198, C03235, C05343, C05577, C06207, C06672, C07087, C10331, C11527, C14109, C16215, C21895	1540000000	15	2
C4H6O5	M-H	C4H6O5-H-	133.014	0.143754	0.2	(S)-Malate, (R)-Malate, Malate, 3-Dehydro-L-threonate, 3-Dehydro-L-erythronate, 2-Dehydro-D-erythronate, 2-Dehydro-L-erythronate	C00149, C00497, C00711, C03064, C21612, C21617, C21618	9150000000	7	1
C11H11NO4	M+Cl	C11H11NO4+Cl-	256.038	0.143352	0.5	6-Hydroxyindolelactate	C05657	132000000	1	0
C11H15O8P	M+Cl	C11H15O8P+Cl-	341.02	0.142191	0.5	Phenyl 5-phospho-alpha-D-ribofuranoside, 4-(beta-D-Ribofuranosyl)phenol 5'-phosphate	C20726, C21107	914000000	2	1
C19H18O6	M+Cl	C19H18O6+Cl-	377.08	0.138319	0.5	4',5,6,7-Tetramethoxyflavone, 3-(4-Methoxyphenyl)-5,6,7-trimethoxy-4H-1-benzopyran-4-one, UWM6, (+)-Demethylpiperitol	C14472, C15076, C18678, C21801	130000000	4	1
C4H10O4S	M-H	C4H10O4S-H-	153.023	0.135783	0.2	Diethyl sulfate	C14706	2210000000	1	1
C5H13O7P	M-H	C5H13O7P-H-	215.033	0.13532	0.2	2-C-Methyl-D-erythritol 4-phosphate	C11434	833000000	1	1
C9H10O4	M-H	C9H10O4-H-	181.051	0.133706	0.2	3-(4-Hydroxyphenyl)lactate, (R)-3-(4-Hydroxyphenyl)lactate, 3-(2,3-Dihydroxyphenyl)propanoate, Homovanillate, 3-Methoxy-4-hydroxyphenylglycolaldehyde, 3,4-Dihydroxyphenylpropanoate, 2',6'-Dihydroxy-4'-methoxyacetophenone, cis-3-(3-Carboxyethenyl)-3,5-cyclohexadiene-1,2-diol, 3-[(4R)-4-Hydroxycyclohexa-1,5-dien-1-yl]-2-oxopropanoate, 3-[(1E,4R)-4-Hydroxycyclohex-2-en-1-ylidene]-2-oxopropanoate	C03672, C03964, C04044, C05582, C05583, C10447, C10680, C12622, C20953, C21085	309000000	10	1
C10H8O2	M-H	C10H8O2-H-	159.045	0.132646	0.2	Naphthalene-1,2-diol, 2-Formyl-1-indanone, 1-Formyl-2-indanone, 1,4-Dihydroxynaphthalene, 2,3-Dihydroxynaphthalene	C03012, C07719, C07726, C14785, C16213	401000000	5	0
C10H10N4O6	M-H	C10H10N4O6-H-	281.053	0.131294	0.2	9-Riburonosylhypoxanthine	C11631	2750000000	1	1
C24H30O6	M+Cl	C24H30O6+Cl-	449.174	0.130602	0.5	Magnoshinin, Eplerenone, Estra-1,3,5(10)-triene-3,6alpha,17beta-triol triacetate, Estra-1,3,5(10)-triene-3,6beta,17beta-triol triacetate	C10658, C12512, C15382, C15440	1270000000	4	0
C4H8N2O2	M+Cl	C4H8N2O2+Cl-	151.028	0.129589	0.5	N,N'-Diacetylhydrazine, N-Nitrosomorpholine, 3-(N-Nitrosomethylamino)propionaldehyde	C16622, C19283, C19484	149000000	3	0
C13H8O6	M-H	C13H8O6-H-	259.025	0.129446	0.2	Demethylbellidifolin, Norathyriol, Norswertianin	C10056, C10086, C10088	1210000000	3	1
C9H6O4	M-H	C9H6O4-H-	177.019	0.123217	0.2	7,8-Dihydroxycoumarin, 5,7-Dihydroxychromone, Esculetin, Caffeoquinone	C03093, C09001, C09263, C16828	1210000000	4	0
C15H8O7	M-H	C15H8O7-H-	299.02	0.118428	0.2	Pseudopurpurin	C10394	975000000	1	0
C14H24O12	M+Cl	C14H24O12+Cl-	419.096	0.118389	0.5	Acetyl-maltose	C02130	57500000	1	1
C22H42O4	M+Cl	C22H42O4+Cl-	405.278	0.118262	0.5	Di(2-ethylhexyl) adipate, Docosanedioate	C14240, C19625	65000000	2	0
C16H10O6	M-H	C16H10O6-H-	297.04	0.116224	0.2	Bowdichione, Irilone, 2',7-Dihydroxy-4',5'-methylenedioxyisoflavone, Aflatoxin P1, 5-Hydroxypseudobaptigenin	C10202, C10467, C16226, C19587, C19727	825000000	5	1
C14H10O6	M-H	C14H10O6-H-	273.04	0.113845	0.2	Athyriol, Bellidifolin, Isoathyriol, Swertianin, 2,2',4,4'-Tetrahydroxybenzil	C10052, C10053, C10069, C10092, C15218	907000000	5	1
C16H14O4	M-H	C16H14O4-H-	269.082	0.111944	0.2	(+)-Medicarpin, Vignafuran, Alloimperatorin, Imperatorin, Strobopinin, Medicarpin, 2'-O-Methylisoliquiritigenin, Pinostrobin, Isoimperatorin	C01729, C08993, C09053, C09269, C09939, C10503, C15531, C16419, C16976	155000000	9	2
C23H30O4	M-H	C23H30O4-H-	369.207	0.111258	0.2	Spiromesifen	C18488	4440000000	1	1
C17H14O6	M-H	C17H14O6-H-	313.072	0.11079	0.2	Ventinone A, Irisolidone, Pisatin, 6-Hydroxy-2-(4-hydroxyphenyl)-5,7-dimethoxy-4H-1-benzopyran-4-one, Pinobanksin 3-O-acetate, Aflatoxin B2, 4'-Methylcapillarisin, 7-Methylcapillarisin, Aflatoxicol	C10407, C10471, C10516, C15100, C16418, C16753, C17784, C17785, C19584	145000000	9	1
C21H20O10	M-H	C21H20O10-H-	431.098	0.110648	0.2	Vitexin, Isovitexin, Apigenin 7-O-beta-D-glucoside, Genistein 7-O-beta-D-glucoside, Emodin 8-glucoside, Genistein 8-C-glucoside, Afzelin	C01460, C01714, C04608, C09126, C10345, C10420, C16911	31100000	7	0
C10H8O	M-H	C10H8O-H-	143.05	0.109633	0.2	2-Naphthol, 1-Naphthol, (1R,2S)-Naphthalene 1,2-oxide, (1S,2R)-Naphthalene 1,2-oxide	C11713, C11714, C14786, C14787	5490000000	4	0
C18H16O5	M-H	C18H16O5-H-	311.092	0.108335	0.2	Baicalein 5,6,7-trimethyl ether, 3,5,7-Trimethoxyflavone, Ophiopogonone B, R1128B	C10024, C10045, C17472, C18841	109000000	4	0
C12H20O11	M+Cl	C12H20O11+Cl-	375.07	0.106604	0.5	Cellobiono-1,5-lactone, 3-Ketolactose, 3-Ketosucrose	C01093, C05403, C05731	184000000	3	0
C10H18O9	M+Cl	C10H18O9+Cl-	317.064	0.104338	0.5	Xylobiose, beta-L-Arabinofuranosyl-(1->2)-beta-L-arabinofuranose, alpha-1,5-L-Arabinobiose	C01630, C20568, C20570	129000000	3	3
C24H20P	M-H	C24H20P-H-	338.123	0.103701	0.2	Tetraphenylphosphonium	C11152	1750000000	1	2
C11H20O5S	M+Cl	C11H20O5S+Cl-	299.072	0.103352	0.5	2-(6'-Methylthio)hexylmalic acid, 3-(6'-Methylthio)hexylmalic acid	C17226, C17227	123000000	2	1
C18H18O6	M-H	C18H18O6-H-	329.103	0.102702	0.2	Samaderin A, 3',6'-Dihydroxy-2',4,4'-trimethoxy-chalcone, 2,3-Dihydro-6-hydroxy-2-(4-methoxyphenyl)-5,7-dimethoxy-4H-1-benzopyran-4-one, 2,3-Dihydro-2-(4-hydroxyphenyl)-5,6,7-trimethoxy-4H-1-benzopyran-4-one, Acetylshikonin, (+)-Didemethylpinoresinol	C08781, C14894, C14997, C15019, C17413, C21802	115000000	6	1
C4H7NO3	M+Cl	C4H7NO3+Cl-	152.012	0.100341	0.5	L-Aspartate 4-semialdehyde, 2-Amino-3-oxobutanoate, L-2-Amino-3-oxobutanoic acid, (Z)-2-Methylperoxyaminoacrylate	C00441, C03214, C03508, C20250	42000000000	4	1
C9H16O9	M+Cl	C9H16O9+Cl-	303.049	0.0991349	0.5	2-O-(alpha-D-Mannosyl)-D-glycerate, 2-O-(alpha-D-Glucopyranosyl)-D-glycerate, 3-Deoxy-D-glycero-D-galacto-non-2-ulosonic acid	C11544, C19792, C20934	553000000	3	3
C17H16O6	M-H	C17H16O6-H-	315.087	0.0966319	0.2	Cajanol, Homoferreirin, 2,3-Dihydro-6-hydroxy-2-(4-hydroxyphenyl)-5,7-dimethoxy-4H-1-benzopyran-4-one, Isobyakangelicol, Byakangelicol, Neobyakangelicol	C10204, C10457, C14969, C16914, C16925, C17126	129000000	6	1
C10H16NO3PS	M-H	C10H16NO3PS-H-	260.051	0.0951284	0.2	Aminoparathion	C06605	2720000000	1	1
C9H9NO	M-H	C9H9NO-H-	146.061	0.0949101	0.2	3-Methyloxindole, 2-Indanone oxime	C02366, C14639	902000000	2	0
C19H21N3O	M+Cl	C19H21N3O+Cl-	342.138	0.0939809	0.5	Zolpidem	C07219	1460000000	1	0
C17H14O4	M-H	C17H14O4-H-	281.082	0.0930033	0.2	5,7-Dimethoxyflavone, Agrostophyllin, 7-Hydroxy-3-(4-methoxyphenyl)-4-methylcoumarin	C10029, C10244, C15052	190000000	3	1
C9H7NO	M-H	C9H7NO-H-	144.045	0.0925394	0.2	3-Methyleneoxindole, Isocarbostyril, Quinolin-2-ol, 4-Hydroxyquinoline, 2(1H)-Quinolinone, Indole-3-carboxaldehyde, 8-Hydroxyquinoline, 4-[(E)-2-Isocyanoethenyl]phenol	C02796, C06324, C06338, C06343, C06415, C08493, C19434, C21890	2510000000	8	0
C14H13N3O2S	M-H	C14H13N3O2S-H-	286.065	0.0917247	0.2	Sulmazole	C13749	1130000000	1	2
C14H12N6O6	M-H	C14H12N6O6-H-	359.074	0.0913305	0.2	Nitrovin	C19487	882000000	1	2
C18H13NO4	M-H	C18H13NO4-H-	306.077	0.0902784	0.2	Stealthin C	C12392	782000000	1	3
C9H12FN2O9P	M-H	C9H12FN2O9P-H-	341.019	0.0897939	0.2	5-Fluorouridine monophosphate	C16634	1820000000	1	1
C6H5Br	M-H	C6H5Br-H-	154.95	0.0894989	0.2	Bromobenzene	C11036	348000000	1	0
C10H14N5O7P	M-H	C10H14N5O7P-H-	346.056	0.0881512	0.2	AMP, dGMP, Adenosine 2'-phosphate, 3'-AMP, 7-alpha-D-Ribosyladenine 5'-phosphate, 2-Hydroxy-dAMP	C00020, C00362, C00946, C01367, C04378, C19970	107000000	6	0
C12H12N2O4	M+Cl	C12H12N2O4+Cl-	283.049	0.085601	0.5	5-Hydroxyindoleacetylglycine	C05832	739000000	1	1
C18H16O6	M-H	C18H16O6-H-	327.087	0.0851915	0.2	Betagarin, 6-Hydroxy-2-(4-methoxyphenyl)-5,7-dimethoxy-4H-1-benzopyran-4-one, 2-(4-Hydroxyphenyl)-5,6,7-trimethoxy-4H-1-benzopyran-4-one, 7-Hydroxy-2',4',5'-trimethoxyisoflavone, 9-Demethylmunduserone, Ophiopogonanone A	C09479, C14985, C14986, C16188, C16189, C17475	122000000	6	0
C9H10O3	M-H	C9H10O3-H-	165.056	0.0847117	0.2	3-(2-Hydroxyphenyl)propanoate, Tropate, Phloretate, Veratraldehyde, 3-Ethoxybenzoate, 4-Hydroxyhydratropate, 3-Methoxy-4-hydroxyphenylacetaldehyde, Phenyllactate, Paeonol, Apocynin, 3-(3-Hydroxyphenyl)propanoic acid, Caffeyl alcohol	C01198, C01456, C01744, C02201, C02363, C03080, C05581, C05607, C10712, C11380, C11457, C12206	354000000	12	1
C10H17N3O6S	M-H	C10H17N3O6S-H-	306.076	0.0839337	0.2	Glutathione	C00051	718000000	1	3
C10H13N5O4	M-H	C10H13N5O4-H-	266.089	0.083391	0.2	Adenosine, Deoxyguanosine, Zidovudine	C00212, C00330, C07210	113000000	3	2
C6H6Cl2O5	M-H	C6H6Cl2O5-H-	226.952	0.0827236	0.2	2,4-Dichloro-3-oxoadipate	C18244	46800000	1	0
C6H5ClO5	M+Cl	C6H5ClO5+Cl-	226.952	0.0827236	0.5	2-Chloromaleylacetate	C06329	46800000	1	0
C4H9NO3	M+Cl	C4H9NO3+Cl-	154.028	0.0820997	0.5	L-Threonine, L-Homoserine, D-Threonine, 2-Methylserine, 4-Amino-3-hydroxybutanoate, L-Allothreonine, (-)-erythro-(2R,3R)-Dihydroxybutylamide, D-Allothreonine	C00188, C00263, C00820, C02115, C03678, C05519, C11108, C12317	6220000000	8	1
C13H10O6	M-H	C13H10O6-H-	261.04	0.0802063	0.2	Maclurin, 2-Hydroxy-6-oxo-6-(2-carboxyphenyl)-hexa-2,4-dienoate	C09951, C16264	367000000	2	1
C17H10O6	M-H	C17H10O6-H-	309.04	0.0799419	0.2	6-Demethylsterigmatocystin	C03683	520000000	1	1
C12H12N2O2S	M+Cl	C12H12N2O2S+Cl-	283.031	0.0796606	0.5	Dapsone	C07666	19000000	1	0
C11H8	M-H	C11H8-H-	139.055	0.0766997	0.2	5-Phenyl-1,3-pentadiyne, Norcapillene	C17717, C17796	2810000000	2	0
C17H16O5	M-H	C17H16O5-H-	299.092	0.0766433	0.2	Farrerol, Coelogin, 4-Hydroxyhomopterocarpin, (-)-Sparticarpin, (-)-Variabilin, Phellopterin, Astrapterocarpan, Cnidilin	C09734, C10251, C10461, C10531, C10539, C17047, C17416, C17503	132000000	8	0
C4H7O8P	M+Cl	C4H7O8P+Cl-	248.957	0.0754775	0.5	2-Oxo-3-hydroxy-4-phosphobutanoate, 3-Dehydro-4-phospho-D-erythronate, 3-Dehydro-4-phospho-L-erythronate	C06054, C21610, C21611	50200000	3	0
C5H5N5O	M-H	C5H5N5O-H-	150.042	0.0753467	0.2	Guanine	C00242	302000000	1	0
C10H16N2O4	M+Cl	C10H16N2O4+Cl-	263.08	0.0750227	0.5	(S)-ATPA	C13733	1760000000	1	0
C11H8O2	M-H	C11H8O2-H-	171.045	0.0731789	0.2	Menadione, Dehydromatricaria ester, (Z)-2-Decene-4,6,8-triynoic acid methylester, 1-Hydroxy-2-naphthaldehyde, 1-Naphthoic acid, 2-Naphthoic acid	C05377, C08446, C08774, C11427, C14091, C14101	290000000	6	1
C14H18N6O	M+Cl	C14H18N6O+Cl-	321.124	0.0731589	0.5	Abacavir	C07624	1510000000	1	0
C6H4O4	M-H	C6H4O4-H-	139.004	0.0730201	0.2	cis-4-Carboxymethylenebut-2-en-4-olide, trans-4-Carboxymethylenebut-2-en-4-olide, 5-Formyl-2-furoate	C04431, C12838, C20449	1990000000	3	0
C14H12O5	M-H	C14H12O5-H-	259.061	0.072844	0.2	Khellin	C09010	291000000	1	1
C4H11Cl2N2O2P	M+Cl	C4H11Cl2N2O2P+Cl-	254.963	0.0726481	0.5	Phosphoramide mustard, Isophosphoramide mustard	C07647, C16559	23700000	2	0
C13H14N2O8	M+Cl	C13H14N2O8+Cl-	361.044	0.0719212	0.5	Miraxanthin-II	C08555	492000000	1	0
C20H32O2	M-H	C20H32O2-H-	303.233	0.0716896	0.2	Arachidonate, Acutilol A, 2-Ketoepimanool, Taxa-4(20),11(12)-dien-5alpha,13alpha-diol, Methandriol, Metholone, 3alpha-Hydroxy-2alpha-methyl-5alpha-androstan-17-one, 17-Methyl-5alpha-androst-2-ene-1alpha,17beta-diol, 17beta-Hydroxy-4alpha-methyl-5alpha-androstan-3-one, 3beta-Methoxyandrost-5-en-16beta-ol, Dihydroabietic acid, Abieta-7,13-dien-18,18-diol, Oryzalexin E, Oryzalexin D, ent-Cassa-12,15…	C00219, C09057, C09124, C11897, C14493, C14605, C14956, C15176, C15252, C15367, C17920, C20329, C21561, C21562, C21829, C21831, C22010	20200000	17	0
C10H16N2O4S3	M+Cl	C10H16N2O4S3+Cl-	358.997	0.0714605	0.5	Dorzolamide	C06969	123000000	1	0
C11H8O3	M-H	C11H8O3-H-	187.04	0.0712503	0.2	1-Hydroxy-2-naphthoate, Plumbagin, Ramentaceone, 3-Hydroxy-2-naphthoate	C03203, C10387, C10398, C16212	283000000	4	0
C17H12O5	M-H	C17H12O5-H-	295.061	0.0706298	0.2	Aspulvinone E	C02006	450000000	1	0
C27H28ClFN2OS	M-H	C27H28ClFN2OS-H-	481.152	0.0706272	0.2	SSR 125543	C14129	72900000	1	0
C2H6S3	M+Cl	C2H6S3+Cl-	160.932	0.0697889	0.5	Dimethyl trisulfide	C08372	80000000	1	0
C7H15N2O8P	M+Cl	C7H15N2O8P+Cl-	321.026	0.0689523	0.5	5'-Phosphoribosylglycinamide	C03838	65100000	1	2
C5H8O6	M-H	C5H8O6-H-	163.025	0.0681152	0.2	2-Dehydro-D-xylonate, 3-Oxoisoapionate	C02928, C22220	3870000000	2	0
C22H24O4	M+Cl	C22H24O4+Cl-	387.137	0.0679042	0.5	2,2-Dimethyl-3-(4-methoxyphenyl)-4-ethyl-2H-1-benzopyran-7-ol acetate	C15055	743000000	1	1
C23H26NO8	M-H	C23H26NO8-H-	443.158	0.0659982	0.2	(13S,14R)-1,8-Dihydroxy-13-O-acetyl-N-methylcanadine	C21589	114000000	1	1
C3H7NO	M+Cl	C3H7NO+Cl-	108.022	0.0656135	0.5	Aminoacetone, Acetone oxime, N,N-Dimethylformamide, 3-Aminopropanal	C01888, C01995, C03134, C05665	15800000000	4	1
C24H30O4	M+Cl	C24H30O4+Cl-	417.184	0.0654455	0.5	Ammoresinol	C09056	362000000	1	1
C16H12O3	M-H	C16H12O3-H-	251.071	0.0650553	0.2	4'-O-Methylisoflavone, 1-[2-(4-Hydroxyphenyl)-1-benzofuran-3-yl]ethanone, 7-Methoxyisoflavone, 3'-Methoxyflavone	C03074, C15111, C15616, C20872	127000000	4	1
C12H15NO3S	M-H	C12H15NO3S-H-	252.07	0.064157	0.2	Thiorphan	C01619	1940000000	1	1
C14H20N6O2	M+Cl	C14H20N6O2+Cl-	339.134	0.0629655	0.5	Discadenine	C01804	1090000000	1	3
C14H14ClNO3	M+Cl	C14H14ClNO3+Cl-	314.036	0.0623262	0.5	Cyprofuram	C18909	784000000	1	0
C14H24O12	M-H	C14H24O12-H-	383.119	0.0615429	0.2	Acetyl-maltose	C02130	170000000	1	0
C13H8	M-H	C13H8-H-	163.055	0.0615093	0.2	Phenylheptatriyne	C08456	981000000	1	1
C7H13O8P	M-H	C7H13O8P-H-	255.027	0.0612576	0.2	1-epi-Valienol 7-phosphate, 1-epi-Valienol 1-phosphate, Validone 7-phosphate, Valienol 1-phosphate, Valienol 7-phosphate	C21205, C21209, C21218, C21367, C21415	37200000	5	1
C13H8O5	M-H	C13H8O5-H-	243.03	0.0612001	0.2	Gentisein, Mesuaxanthone B, 1,3,5-Trihydroxyxanthone	C10065, C10082, C10094	538000000	3	0
C13H6	M-H	C13H6-H-	161.04	0.0610678	0.2	1-Tridecene-3,5,7,9,11-pentayne	C08464	1850000000	1	0
C13H19NO2S	M+Cl	C13H19NO2S+Cl-	288.083	0.0610268	0.5	Fenothiocarb	C11084	483000000	1	2
C7H6N2	M+Cl	C7H6N2+Cl-	153.022	0.0607977	0.5	Benzimidazole	C02009	3130000000	1	1
C17H12O6	M-H	C17H12O6-H-	311.056	0.0607919	0.2	Aspulvinone G, Aflatoxin B1, Betavulgarin, Dihydrodemethylsterigmatocystin	C02007, C06800, C10201, C20444	320000000	4	0
C6H11N2O6P	M+Cl	C6H11N2O6P+Cl-	273.005	0.0605763	0.5	D-erythro-1-(Imidazol-4-yl)glycerol 3-phosphate	C04666	734000000	1	0
C2H8NO3P	M-H	C2H8NO3P-H-	124.017	0.060551	0.2	2-Aminoethylphosphonate, D-(1-Aminoethyl)phosphonate	C03557, C03782	855000000	2	0
C6H6O4	M-H	C6H6O4-H-	141.019	0.0602326	0.2	2-Hydroxymuconate semialdehyde, cis,cis-Muconate, 2-Oxo-2,3-dihydrofuran-5-acetate, cis,trans-Hexadienedioate, 1,2,3,5-Tetrahydroxybenzene, 2,5-Dihydro-5-oxofuran-2-acetate, cis,cis-4-Hydroxymuconic semialdehyde, Kojic acid, (S)-5-Oxo-2,5-dihydrofuran-2-acetate, 5-Hydroxymethyl-2-furoate, 5-(Dihydroxymethyl)furan-2-carbaldehyde	C00682, C02480, C03586, C03647, C03743, C04105, C06603, C14516, C14610, C20448, C20900	3350000000	11	1
C9H10BrNO2S	M-H	C9H10BrNO2S-H-	273.954	0.0601221	0.2	S-(4-Bromophenyl)-L-cysteine	C03900	15000000	1	0
C6H4O3	M-H	C6H4O3-H-	123.009	0.0592226	0.2	2-Hydroxy-1,4-benzoquinone, Furan-2,5-dicarbaldehyde	C07103, C20899	2570000000	2	0
C14H12O2S2	M-H	C14H12O2S2-H-	275.021	0.0592095	0.2	5-(4-Acetoxybut-1-ynyl)-2,2'-bithiophene	C04485	657000000	1	0
C6H8O7	M-H	C6H8O7-H-	191.02	0.058999	0.2	Citrate, Isocitrate, (1R,2S)-1-Hydroxypropane-1,2,3-tricarboxylate, 5-Dehydro-4-deoxy-D-glucarate, 2,5-Didehydro-D-gluconate, Carboxymethyloxysuccinate, 2-Dehydro-3-deoxy-D-glucarate, (4R,5S)-4,5,6-Trihydroxy-2,3-dioxohexanoate, (1S,2S)-1-Hydroxypropane-1,2,3-tricarboxylate, D-Galactaro-1,5-lactone, D-Glucaro-1,5-lactone, D-Galactaro-1,4-lactone, (2S,3R)-2,3-Dihydroxy-5-oxohexanedioate, D-Glucaro…	C00158, C00311, C00451, C00679, C02780, C03600, C03921, C04575, C04617, C20889, C20890, C20896, C21091, C21095	483000000	14	0
C14H10O4	M-H	C14H10O4-H-	241.051	0.0587785	0.2	Cyperaquinone, 2-Hydroxy-2H-benzo[h]chromene-2-carboxylate, cis-4-(1'-Hydroxynaphth-2'-yl)-2-oxobut-3-enoate, 3-(2-Carboxyvinyl)naphthalene-2-carboxylic acid, 4-(3-Hydroxy-2-naphthyl)-2-oxobut-3-enoic acid, Benzoyl peroxide	C10322, C11425, C11426, C16209, C16210, C19346	178000000	6	0
C5H4O3	M-H	C5H4O3-H-	111.009	0.0577885	0.2	2-Furoate	C01546	3180000000	1	0
C7H12N4O3S2	M+Cl	C7H12N4O3S2+Cl-	299.004	0.0577741	0.5	Ethidimuron	C19092	5650000000	1	0
C22H23ClN6O	M-H	C22H23ClN6O-H-	421.155	0.0573145	0.2	Losartan	C07072	25700000	1	0
C19H12	M-H	C19H12-H-	239.087	0.0566056	0.2	11H-Benz[bc]aceanthrylene, 4H-Cyclopenta[def]chrysene	C19335, C19380	1030000000	2	0
C3H5O5P	M-H	C3H5O5P-H-	150.98	0.0557744	0.2	3-(Hydrohydroxyphosphoryl)pyruvate	C06368	82800000	1	1
C12H8O	M-H	C12H8O-H-	167.05	0.0555613	0.2	Dibenzofuran, Capillin	C07729, C08398	244000000	2	1
C9H16N4OS	M+Cl	C9H16N4OS+Cl-	263.074	0.0553975	0.5	Tebuthiuron	C18436	65700000	1	0
C6H10O7	M-H	C6H10O7-H-	193.035	0.0547716	0.2	D-Glucuronate, D-Galacturonate, D-Tagaturonate, 3-Dehydro-L-gulonate, D-Fructuronate, 5-Dehydro-D-gluconate, D-Mannuronate, 2-Dehydro-D-galactonate, L-Guluronic acid, L-Iduronic acid, 2-Keto-D-gluconic acid, Galacturonic acid, beta-D-Glucopyranuronic acid, 2-Dehydro-L-idonate, D-Glucuronic acid, L-Altruronic acid, D-Alluronic acid, D-Guluronic acid, D-Taluronic acid, 5-Dehydro-L-gluconate	C00191, C00333, C00558, C00618, C00905, C01062, C02024, C03342, C06477, C06472, C06473, C08348, C08350, C15673, C16245, C21034, C21037, C21047, C21059, C21644	2870000000	20	0
C15H12O7	M-H	C15H12O7-H-	303.051	0.0544552	0.2	Taxifolin, Pentahydroxyflavanone, cis-Dihydroquercetin	C01617, C05911, C12316	124000000	3	3
C15H8O4	M-H	C15H8O4-H-	251.035	0.0540023	0.2	Morindaparvin A	C10374	225000000	1	1
C15H15N3O	M+Cl	C15H15N3O+Cl-	288.091	0.0534804	0.5	Anantine	C10568	345000000	1	2
C21H13N	M-H	C21H13N-H-	278.097	0.0528778	0.2	Dibenz[a,h]acridine, Dibenz[a,j]acridine, Dibenz[c,h]acridine	C19219, C19220, C20122	982000000	3	0
C12H23O14P	M-H	C12H23O14P-H-	421.075	0.0522861	0.2	alpha,alpha'-Trehalose 6-phosphate, Sucrose 6'-phosphate, Maltose 6'-phosphate, 6-Phospho-beta-D-glucosyl-(1,4)-D-glucose, Lactose 6'-phosphate, Sucrose 6-phosphate, beta-D-Fructofuranosyl-alpha-D-mannopyranoside 6F-phosphate, alpha-Maltose 1-phosphate, Bis(myo-inositol) 1,3'-phosphate	C00689, C02591, C02995, C04534, C05396, C16688, C18050, C20237, C22088	115000000	9	0
C10H8O4	M-H	C10H8O4-H-	191.035	0.0520583	0.2	Scopoletin, 3,4-Dehydro-6-hydroxymellein, 1,3,6,8-Naphthalenetetrol, trans-o-Hydroxybenzylidenepyruvate, 2-Hydroxychromene-2-carboxylate, Acamelin, Anemonin, Methylenedioxycinnamic acid, Isoscopoletin, 5,7-Dihydroxy-2-methyl-4H-chromen-4-one, Naphthalene-1,2,4,8-tetrol	C01752, C03830, C04033, C06203, C06204, C10290, C16913, C18077, C18079, C20462, C21414	464000000	11	1
C13H10O5	M-H	C13H10O5-H-	245.045	0.0513509	0.2	Isopimpinellin, 2,3',4,6-Tetrahydroxybenzophenone, Pimpinellin	C02162, C06355, C09285	346000000	3	0
C12H16Cl2N2O	M-H	C12H16Cl2N2O-H-	273.057	0.0509028	0.2	Neburon	C11188	84000000	1	2
C16H10O7	M-H	C16H10O7-H-	313.035	0.0496013	0.2	Wedelolactone	C10541	551000000	1	0
C4H4O3	M-H	C4H4O3-H-	99.0087	0.0495544	0.2	Succinic anhydride	C19524	3240000000	1	0
C12H18O11	M-H	C12H18O11-H-	337.078	0.0494973	0.2	L-Ascorbic acid-2-glucoside	C18339	1200000000	1	2
C13H16N2O2	M+Cl	C13H16N2O2+Cl-	267.091	0.0485963	0.5	Melatonin, Aminoglutethimide, 5-[(4-Hydroxyphenyl)methyl]-3-imino-4,4-dimethylpyrrolidin-2-one	C01598, C07617, C22332	740000000	3	2
C6H4O5	M+Cl	C6H4O5+Cl-	190.975	0.0483538	0.5	2,5-Furandicarboxylate	C20450	63200000	1	0
C6H5ClO5	M-H	C6H5ClO5-H-	190.975	0.0483538	0.2	2-Chloromaleylacetate	C06329	63200000	1	0
C7H8O4	M-H	C7H8O4-H-	155.035	0.0480963	0.2	3-Methyl-cis,cis-hexadienedioate, (2S,3S)-2,3-Dihydro-2,3-dihydroxybenzoate, 3-Methylmuconolactone, 4-Methylmuconolactone, 1,6-Dihydroxycyclohexa-2,4-diene-1-carboxylate, 2-Hydroxy-6-keto-2,4-heptadienoate, (1R,6S)-1,6-Dihydroxycyclohexa-2,4-diene-1-carboxylate, 2-Hydroxy-5-methyl-cis,cis-muconic semialdehyde, 4-Methyl-3-oxoadipate-enol-lactone, (4R,5R)-4,5-Dihydroxycyclohexa-1(6),2-diene-1-carbo…	C04112, C04171, C04558, C04559, C04634, C06210, C06321, C06760, C18311, C20710	3410000000	10	1
C5H6O4	M-H	C5H6O4-H-	129.019	0.0478563	0.2	2,5-Dioxopentanoate, Itaconate, Mesaconate, Acetylpyruvate, (E)-Glutaconate, 2-Methylmaleate, 4,5-Dioxopentanoate	C00433, C00490, C01732, C02132, C02214, C02226, C02800	1620000000	7	1
C19H18N2O4	M+Cl	C19H18N2O4+Cl-	373.096	0.0475379	0.5	Alamarine	C09326	101000000	1	0
C15H8N2O2	M+Cl	C15H8N2O2+Cl-	283.028	0.0474559	0.5	Tryptanthrine	C10742	37900000	1	0
C5H6O2	M-H	C5H6O2-H-	97.0294	0.0472494	0.2	Furfuryl alcohol, Tulipalin A	C20441, C20578	2460000000	2	0
C10H6O4	M-H	C10H6O4-H-	189.019	0.0470928	0.2	Naphthazarin, 3,5-Dihydroxy-1,4-naphthoquinone, Ayapin	C01938, C04110, C18078	530000000	3	0
C12H12N2S	M+Cl	C12H12N2S+Cl-	251.041	0.04677	0.5	4,4'-Thiodianiline	C19303	889000000	1	0
C10H10O4	M-H	C10H10O4-H-	193.051	0.0465317	0.2	Scytalone, Ferulate, 6-Hydroxymellein, 2,4,8-Trihydroxy-1-tetralone, Isoferulic acid, Methyl caffeate, Dimethyl phthalate, 5-Hydroxyconiferaldehyde, Kakuol	C00779, C01494, C02379, C09974, C10470, C10477, C11233, C12204, C16982	240000000	9	0
C13H13N5O2	M+Cl	C13H13N5O2+Cl-	306.076	0.0463791	0.5	N-Acetoxy-MeIQx	C20293	478000000	1	4
C6H15O8P	M+Cl	C6H15O8P+Cl-	281.02	0.0458157	0.5	Glycerophosphoglycerol	C03274	34500000	1	0
C12H16O12	M-H	C12H16O12-H-	351.057	0.0457344	0.2	4-(4-Deoxy-beta-D-gluc-4-enuronosyl)-D-galacturonate, 4-(4-Deoxy-alpha-D-gluc-4-enuronosyl)-D-galacturonate	C04733, C06118	112000000	2	1
C20H24N2O7	M-H	C20H24N2O7-H-	403.151	0.0456871	0.2	Myxochelin A	C12220	195000000	1	1
C10H13N5O4	M+Cl	C10H13N5O4+Cl-	302.066	0.0442467	0.5	Adenosine, Deoxyguanosine, Zidovudine	C00212, C00330, C07210	56100000	3	1
H2SO4	M-H	H2SO4-H-	96.96	0.0441543	0.2	Sulfate	C00059	1520000000	1	0
C17H26N2O	M+Cl	C17H26N2O+Cl-	309.174	0.0438826	0.5	Ropivacaine, alpha-Obscurine, Sauroxine	C07532, C09889, C09895	25100000	3	0
C8H19O3PS2	M-H	C8H19O3PS2-H-	257.044	0.0437313	0.2	Demeton-O, Demeton-S	C18977, C18978	142000000	2	2
C18H14O5	M-H	C18H14O5-H-	309.077	0.0435469	0.2	6-Deoxyjacareubin	C10059	106000000	1	1
C3H8OS2	M+Cl	C3H8OS2+Cl-	158.971	0.0433914	0.5	Dimercaprol	C02924	187000000	1	0
K2HPO4	M-H	K2HPO4-H-	172.881	0.0433625	0.2	Potassium dibasic phosphate	C13197	103000000	1	1
C22H44O3	M-H	C22H44O3-H-	355.322	0.0428897	0.2	13-Hydroxydocosanoic acid, 22-Hydroxydocosanoate	C03049, C19623	19100000	2	0
C11H18O9	M+Cl	C11H18O9+Cl-	329.064	0.0422035	0.5	Tuliposide B, 6-Tuliposide B	C08570, C21186	55500000	2	4
C4H7NO2	M+Cl	C4H7NO2+Cl-	136.017	0.0413363	0.5	1-Aminocyclopropane-1-carboxylate, Homoserine lactone, Diacetylmonoxime, L-Azetidine 2-carboxylic acid, 3-Oxobutanamide, 2-Aminobut-2-enoate, N-Methylolacrylamide, L-Homoserine lactone, Methylaminoacrylate, 2-Iminobutanoate	C01234, C02926, C07509, C08267, C11106, C17234, C19456, C19777, C20255, C20905	1740000000	10	0
C7H10O4	M-H	C7H10O4-H-	157.051	0.0412338	0.2	2-Isopropylmaleate, (1S,4S)-4-Hydroxy-3-oxocyclohexane-1-carboxylate, 5-D-(5/6)-5-C-(Hydroxymethyl)-2,6-dihydroxycyclohex-2-en-1-one, Dimethyl citraconate	C02631, C04670, C04815, C05126	2460000000	4	1
C13H18Cl2N2O2	M-H	C13H18Cl2N2O2-H-	303.067	0.0403561	0.2	Melphalan, Merphalan, Medphalan	C07122, C19256, C19442	114000000	3	3
C12H22O11	M-H	C12H22O11-H-	341.109	0.0400623	0.2	Sucrose, Cellobiose, Maltose, Lactose, Isomaltose, alpha-Maltose, alpha,alpha-Trehalose, alpha-D-Galactosyl-(1->3)-1D-myo-inositol, Nigerose, Inulobiose, Levanbiose, Mannobiose, Palatinose, beta-Lactose, beta-Maltose, Laminaribiose, 4-O-beta-D-Glucopyranosyl-D-mannose, alpha-D-Glucosyl-(1,3)-D-mannose, alpha-D-Aldosyl beta-D-fructoside, Epimelibiose, Melibiose, alpha-Cellobiose, beta-Cellobiose, …	C00089, C00185, C00208, C00243, C00252, C00897, C01083, C01235, C01518, C01711, C01725, C01728, C01742, C01970, C01971, C02048, C02964, C04147, C04219, C05400, C05402, C06421, C06422, C07064, C08240, C08250, C15548, C18068, C19632, C19633, C19634, C19636, C19773, C20236, C20861, C21336	230000000	36	0
C10H13ClN2O2	M+Cl	C10H13ClN2O2+Cl-	263.036	0.0400569	0.5	Metoxuron	C11011	84000000	1	2
C19H22N2O4	M-H	C19H22N2O4-H-	341.151	0.0398855	0.2	Phenisopham	C19061	316000000	1	0
C14H16O5	M-H	C14H16O5-H-	263.092	0.0398298	0.2	1'-Acetoxyeugenol acetate	C10427	859000000	1	1
C11H20O5S	M-H	C11H20O5S-H-	263.096	0.0397196	0.2	2-(6'-Methylthio)hexylmalic acid, 3-(6'-Methylthio)hexylmalic acid	C17226, C17227	302000000	2	0
C9H16N3O3S	M+Cl	C9H16N3O3S+Cl-	281.061	0.0395458	0.5	2-(Hydroxysulfanyl)hercynine	C21731	19100000	1	2
C11H9NO4	M+Cl	C11H9NO4+Cl-	254.022	0.0395133	0.5	5-Hydroxyindolepyruvate, 8-Methoxykynurenate	C05646, C05830	35200000	2	0
C15H14O4	M-H	C15H14O4-H-	257.082	0.0392841	0.2	Wyerone, Luvangetin, Peucedanin, Davidigenin, Yangonin, Lunularic acid, Hibiscoquinone A, 2,2-Bis(4-hydroxyphenyl)-propanoic acid, 2-Naphtylmethylsuccinic acid, Catalpalactone	C08465, C09273, C09283, C09618, C09980, C10268, C10352, C13633, C14115, C16929	75300000	10	0
C12H12N2O4	M-H	C12H12N2O4-H-	247.072	0.0388508	0.2	5-Hydroxyindoleacetylglycine	C05832	1670000000	1	0
C8H14O7	M+Cl	C8H14O7+Cl-	257.043	0.0380804	0.5	6-Acetyl-D-glucose	C02655	101000000	1	2
C6H5NO4	M-H	C6H5NO4-H-	154.015	0.038001	0.2	4-Nitrocatechol, 2,6-Dihydroxynicotinate	C02235, C15523	3240000000	2	0
C11H14Cl2N2O3	M-H	C11H14Cl2N2O3-H-	291.031	0.0374738	0.2	alpha-N-Dichloroacetyl-p-aminophenylserinol	C22323	109000000	1	1
C23H24O4	M+Cl	C23H24O4+Cl-	399.137	0.0374609	0.5	Bisphenol A dimethacrylate	C14345	264000000	1	0
C16H8O4	M-H	C16H8O4-H-	263.035	0.0371844	0.2	Frutinone A	C09008	141000000	1	2
H3PO4	M+Cl	H3PO4+Cl-	132.946	0.0371448	0.5	Orthophosphate	C00009	117000000	1	0
C21H15N	M-H	C21H15N-H-	280.113	0.0369772	0.2	2,3,3-Triphenylacrylonitrile	C14599	1000000000	1	0
C11H14N2O6	M+Cl	C11H14N2O6+Cl-	305.055	0.0366111	0.5	Clitidine	C19977	27200000	1	1
C9H16ClN5	M+Cl	C9H16ClN5+Cl-	264.079	0.0365995	0.5	Propazine, Terbuthylazine, Trietazine	C14312, C18810, C18814	872000000	3	0
C6H5BrO	M-H	C6H5BrO-H-	170.945	0.0365306	0.2	4-Bromophenol, Bromobenzene-3,4-oxide, Bromobenzene-2,3-oxide, 2-Bromophenol	C14453, C14839, C14840, C14841	69900000	4	0
C6H15N2O6P	M+Cl	C6H15N2O6P+Cl-	277.036	0.0365251	0.5	5-Phosphooxy-L-lysine, 2-Deoxystreptamine phospahte, 2-Deoxystreptamine 4-phosphate, Phosphoallohydroxy-L-lysine	C03366, C03828, C03980, C16743	225000000	4	0
C6H8O4	M-H	C6H8O4-H-	143.035	0.0362601	0.2	2,3-Dimethylmaleate, Triacetate, Methylitaconate, 2-Methyleneglutarate, 2-Hydroxy-2-(hydroxymethyl)-2H-pyran-3(6H)-one, 1,5-Anhydro-4-deoxy-D-glycero-hex-3-en-2-ulose, 1,5-Anhydro-4-deoxy-D-glycero-hex-1-en-3-ulose	C00922, C01757, C02295, C02930, C19821, C19822, C19826	2170000000	7	1
C16H24N2	M+Cl	C16H24N2+Cl-	279.163	0.035203	0.5	Xylometazoline	C07913	27300000	1	0
C13H13NO4	M+Cl	C13H13NO4+Cl-	282.054	0.0342495	0.5	N-(4-Coumaroyl)-L-homoserine lactone	C20677	47600000	1	1
C7H6O4	M+Cl	C7H6O4+Cl-	188.996	0.0339806	0.5	2,3-Dihydroxybenzoate, 3,4-Dihydroxybenzoate, 2,5-Dihydroxybenzoate, Patulin, 2,6-Dihydroxybenzoate	C00196, C00230, C00628, C16748, C21298	115000000	5	0
C6H8O6	M-H	C6H8O6-H-	175.025	0.0339609	0.2	Ascorbate, D-Glucuronolactone, 2-Hydroxy-3-oxoadipate, L-xylo-Hexulonolactone, D-Glucurono-6,2-lactone, 5-Dehydro-4-deoxy-D-glucuronate, (4S)-4,6-Dihydroxy-2,5-dioxohexanoate, (4S,5S)-4,5-Dihydroxy-2,6-dioxohexanoate, Parapyruvate, D-Galacturonolactone, 2-Dehydro-D-glucono-1,5-lactone, Propane-1,2,3-tricarboxylate, Erythorbic acid, 3-Dehydro-scyllo-inosose	C00072, C02670, C03217, C03289, C03387, C04053, C04349, C04471, C06033, C06430, C06440, C19806, C20364, C21643	2030000000	14	0
C16H14O6	M-H	C16H14O6-H-	301.072	0.0335166	0.2	Hesperetin, Homoeriodictyol, Haematoxylin, Nanafrocin, Ferreirin, Dihydrokalafungin, Homoeriodictyol chalcone	C01709, C09756, C09931, C10377, C10419, C12436, C16405	217000000	7	2
C13H8O4	M-H	C13H8O4-H-	227.035	0.0331572	0.2	Euxanthone	C10061	53500000	1	0
C19H24NO3	M+Cl	C19H24NO3+Cl-	349.145	0.0328389	0.5	Magnocurarine, Lotusine	C16991, C17567	602000000	2	0
C12H20O11	M-H	C12H20O11-H-	339.093	0.0326493	0.2	Cellobiono-1,5-lactone, 3-Ketolactose, 3-Ketosucrose	C01093, C05403, C05731	1270000000	3	1
C11H13F3N4O4	M+Cl	C11H13F3N4O4+Cl-	357.058	0.0326444	0.5	Dinitramine	C18785	68000000	1	0
C5H7NO3	M-H	C5H7NO3-H-	128.035	0.0326424	0.2	4-Oxoproline, 5-Oxoproline, 5-Oxo-D-proline, L-1-Pyrroline-3-hydroxy-5-carboxylate, 1-Pyrroline-4-hydroxy-2-carboxylate, L-beta-Ethynylserine	C01877, C01879, C02237, C04281, C04282, C22141	1430000000	6	0
C8H6O	M-H	C8H6O-H-	117.035	0.0322873	0.2	Benzofuran	C14512	540000000	1	0
C5H4N2O3	M-H	C5H4N2O3-H-	139.015	0.0322284	0.2	Uracil 5-carbaldehyde	C17206	378000000	1	1
C4H10NO4P	M-H	C4H10NO4P-H-	166.027	0.0319402	0.2	Demethylphosphinothricin, 2-Acetamidoethylphosphonate	C17962, C21403	235000000	2	0
C14H15ClN2	M+Cl	C14H15ClN2+Cl-	281.062	0.0318914	0.5	N-[(4-Chlorophenyl)methyl]-N-ethyl-2-pyridinamine	C14938	17900000	1	2
C12H18O4S2	M-H	C12H18O4S2-H-	289.057	0.0318839	0.2	Isoprothiolane	C11111	73300000	1	0
C12H8O2	M-H	C12H8O2-H-	183.045	0.0317479	0.2	Dibenzo-p-dioxin, 2-Hydroxydibenzofuran	C07732, C14409	128000000	2	0
C13H21O3PS	M-H	C13H21O3PS-H-	287.088	0.0316332	0.2	Iprobenfos	C15230	59400000	1	1
C4H7NO4	M+Cl	C4H7NO4+Cl-	168.007	0.0315703	0.5	L-Aspartate, D-Aspartate, Aspartate, Iminodiacetate	C00049, C00402, C16433, C19911	192000000	4	3
C12H13NO5	M+Cl	C12H13NO5+Cl-	286.049	0.0313367	0.5	N-Feruloylglycine	C02564	25400000	1	5
C4H4N2O2	M-H	C4H4N2O2-H-	111.02	0.0312886	0.2	Uracil, Maleic hydrazide	C00106, C18474	905000000	2	1
C19H17ClN2O4	M-H	C19H17ClN2O4-H-	371.08	0.0311051	0.2	Quizalofop-ethyl	C18530	105000000	1	0
C16H11NO4	M-H	C16H11NO4-H-	280.061	0.0310298	0.2	7-(Acetyloxy)-3-(3-pyridinyl)-2H-1-benzopyran-2-one	C15048	273000000	1	1
C4H4O3	M+Cl	C4H4O3+Cl-	134.985	0.0308137	0.5	Succinic anhydride	C19524	202000000	1	0
C18H10O7	M-H	C18H10O7-H-	337.035	0.0305731	0.2	Versicolorin A	C20583	267000000	1	0
C11H8O6	M+Cl	C11H8O6+Cl-	271.001	0.0300755	0.5	2-Carboxy-2-hydroxy-8-carboxychromene, 2-Hydroxy-3-carboxybenzalpyruvate, 3,6,7,8-Tetrahydroxy-2-naphthoate	C14094, C14095, C21321	36400000	3	1
C13H12O8	M-H	C13H12O8-H-	295.046	0.0300723	0.2	Phaseolic acid	C10483	34900000	1	0
C6H5NO3	M-H	C6H5NO3-H-	138.02	0.0295297	0.2	4-Nitrophenol, 6-Hydroxynicotinate, 2-Nitrophenol, 3-Nitrophenol, 3-Hydroxypicolinic acid	C00870, C01020, C01988, C14418, C18620	2370000000	5	0
C13H16O5	M+Cl	C13H16O5+Cl-	287.069	0.0294849	0.5	Trinexapac-ethyl, Grandinol	C18541, C20207	54000000	2	2
C13H14N2O8	M-H	C13H14N2O8-H-	325.068	0.0294105	0.2	Miraxanthin-II	C08555	1580000000	1	0
C10H13ClN2O	M+Cl	C10H13ClN2O+Cl-	247.041	0.0293467	0.5	Chlorotoluron	C18817	25900000	1	0
C13H19ClN2	M+Cl	C13H19ClN2+Cl-	273.093	0.0293044	0.5	Chloromebuform	C19037	24400000	1	1
C9H16ClN3O2	M+Cl	C9H16ClN3O2+Cl-	268.062	0.0292964	0.5	Lomustine	C07079	174000000	1	1
C14H16N2O2	M-H	C14H16N2O2-H-	243.114	0.0292925	0.2	Etomidate, Cyclo(L-Phe-L-Pro), 3,3'-Dimethoxybenzidine	C07522, C11847, C19231	614000000	3	0
C23H29ClO4	M+Cl	C23H29ClO4+Cl-	439.145	0.0292308	0.5	Chlormadinone acetate	C12729	73700000	1	0
C6H6O5	M-H	C6H6O5-H-	157.014	0.0288719	0.2	2-Maleylacetate, 2-Hydroxymuconate, gamma-Oxalocrotonate, 3-Hydroxy-cis,cis-muconate, 4-Methylene-2-oxoglutarate, 5-(Dihydroxymethyl)furan-2-carboxylate	C02222, C02501, C03453, C03676, C06035, C20901	1000000000	6	1
C6H12O5	M+Cl	C6H12O5+Cl-	199.038	0.0288627	0.5	L-Rhamnose, 2-Deoxy-D-glucose, L-Rhamnulose, 6-Deoxy-D-galactose, 6-Deoxy-L-galactose, D-Rhamnose, L-Fuculose, beta-D-Fucose, beta-L-Rhamnose, L-Rhamnofuranose, alpha-L-Rhamnose, 6-Deoxy-D-glucose, 2-Deoxy-D-galactose, 1,5-Anhydro-D-glucitol, (+)-Quercitol, (-)-Viburnitol, Quinovose, 1,5-Anhydro-D-mannitol, alpha-L-Fucopyranose, beta-L-Fucopyranose, 6-Deoxy-L-altrose, 6-Deoxy-D-talose, 6-Deoxy-D-…	C00507, C00586, C00861, C01018, C01019, C01684, C01721, C02095, C02338, C02431, C02476, C02522, C02781, C07326, C08258, C08259, C08352, C16538, C20835, C20836, C21033, C21058, C22093	345000000	23	0
C7H17O2PS3	M-H	C7H17O2PS3-H-	259.005	0.0286676	0.2	Phorate	C18690	235000000	1	3
C6H2Cl2O2	M-H	C6H2Cl2O2-H-	174.936	0.0285789	0.2	2,6-Dichloro-p-benzoquinone, 2,5-Dichloro-p-benzoquinone	C21103, C21104	69800000	2	0
C7H8N2	M+Cl	C7H8N2+Cl-	155.038	0.0283353	0.5	Benzamidine	C01784	7590000000	1	0
C9H11NO3	M-H	C9H11NO3-H-	180.067	0.0282762	0.2	L-Tyrosine, Tyrosine, L-threo-3-Phenylserine, 3-Amino-3-(4-hydroxyphenyl)propanoate, D-Tyrosine, gamma-Hydroxy-3-pyridinebutanoate, N-Hydroxy-L-phenylalanine, 3-Hydroxy-L-phenylalanine, (S)-beta-Tyrosine	C00082, C01536, C03290, C04368, C06420, C19579, C19712, C20807, C21308	73700000	9	0
C13H19ClN2O2	M+Cl	C13H19ClN2O2+Cl-	305.083	0.0280834	0.5	Chloroprocaine	C07877	35300000	1	2
C5H8O4	M-H	C5H8O4-H-	131.035	0.0279854	0.2	Glutarate, 2-Acetolactate, Deoxyribonolactone, 4-Hydroxy-2-oxopentanoate, 2-(Hydroxymethyl)-4-oxobutanoate, 3-Hydroxy-3-methyl-2-oxobutanoic acid, (S)-2-Acetolactate, (S)-4,5-Dihydroxypentane-2,3-dione	C00489, C00900, C02674, C03589, C04106, C04181, C06010, C11838	2160000000	8	1
C13H16O10	M-H	C13H16O10-H-	331.067	0.0278389	0.2	1-O-Galloyl-beta-D-glucose	C01158	21900000	1	0
C20H21N3O3	M-H	C20H21N3O3-H-	350.151	0.0276669	0.2	Aniflorine	C10635	59900000	1	2
C5H8O5	M-H	C5H8O5-H-	147.03	0.0275283	0.2	D-Arabinono-1,4-lactone, 2-Dehydro-3-deoxy-L-arabinonate, Citramalate, (R)-2-Hydroxyglutarate, L-Arabinono-1,4-lactone, D-Xylonolactone, (R)-2-Methylmalate, (S)-2-Methylmalate, 2-Hydroxyglutarate, D-Xylono-1,4-lactone, L-Xylono-1,4-lactone, (S)-2-Hydroxyglutarate, 2-Dehydro-3-deoxy-D-xylonate, L-Arabinono-1,5-lactone, L-threo-3-Methylmalate, D-threo-3-Methylmalate, D-erythro-3-Methylmalate, D-Api…	C00652, C00684, C00815, C01087, C01114, C02266, C02612, C02614, C02630, C02753, C02994, C03196, C03826, C05405, C06029, C06031, C06032, C22218	1420000000	18	1
C19H28O4	M+Cl	C19H28O4+Cl-	355.168	0.027258	0.5	Testolate, 10beta-Hydroxy-6beta-isobutyrylfuranoeremophilane	C01618, C09685	11700000	2	0
C6H14N4O2	M-H	C6H14N4O2-H-	173.104	0.0271429	0.2	L-Arginine, D-Arginine, Amino acid(Arg-)	C00062, C00792, C02385	88300000	3	0
C12H10O6	M-H	C12H10O6-H-	249.04	0.0269567	0.2	2-Hydroxy-6-oxo-6-(2-hydroxyphenoxy)-hexa-2,4-dienoate	C07734	296000000	1	1
C3H7O5P	M-H	C3H7O5P-H-	152.996	0.0268134	0.2	Propanoyl phosphate, Hydroxyacetone phosphate, Glycerol 1,2-cyclic phosphate	C02876, C03505, C03947	359000000	3	1
C4H8N2O3	M+Cl	C4H8N2O3+Cl-	167.023	0.0267687	0.5	L-Asparagine, N-Carbamoylsarcosine, D-Asparagine, Glycylglycine, 3-Ureidopropionate, Asparagine, Methylazoxymethanol acetate, N-Nitroso-N-methylurethane	C00152, C01043, C01905, C02037, C02642, C16438, C19258, C19301	2570000000	8	0
C12H9ClO3S	M-H	C12H9ClO3S-H-	266.989	0.0267282	0.2	Fenson	C19030	17200000	1	1
C15H10O3	M-H	C15H10O3-H-	237.056	0.026682	0.2	Flavonol, 2'-Hydroxyisoflavone, 2-Hydroxymethylanthraquinone, 7-Hydroxyflavone, 6-Hydroxyflavone, 7-Hydroxyisoflavone, 3'-Hydroxyflavone	C01495, C02921, C10354, C11264, C14137, C15615, C20871	42700000	7	0
C17H15O6	M-H	C17H15O6-H-	314.08	0.0266427	0.2	Rosinidin	C08729	41800000	1	1
C11H13N3O3S	M+Cl	C11H13N3O3S+Cl-	302.037	0.0262701	0.5	Sulfisoxazole	C07318	22900000	1	2
C10H6O3	M-H	C10H6O3-H-	173.024	0.0262424	0.2	Juglone, Lawsone	C03840, C10368	378000000	2	0
C12H18N2O2S	M+Cl	C12H18N2O2S+Cl-	289.078	0.026081	0.5	Thiamylal	C07846	5410000000	1	2
C15H9O6	M-H	C15H9O6-H-	284.033	0.0260007	0.2	Riccionidin A	C08728	486000000	1	0
C2H5O4P	M-H	C2H5O4P-H-	122.985	0.0256315	0.2	Phosphonoacetaldehyde	C03167	355000000	1	1
C6H14O4S	M-H	C6H14O4S-H-	181.054	0.0255944	0.2	Diisopropyl sulfate	C19230	95100000	1	1
C7H15O9P	M-H	C7H15O9P-H-	273.038	0.0254245	0.2	1-Deoxy-D-altro-heptulose 7-phosphate, 5-epi-Valiolol 7-phosphate	C04359, C21204	228000000	2	1
C7H5NO3	M-H	C7H5NO3-H-	150.02	0.0253813	0.2	6-Imino-5-oxocyclohexa-1,3-dienecarboxylate	C04584	604000000	1	0
C18H36O3	M-H	C18H36O3-H-	299.259	0.0252853	0.2	(R)-2-Hydroxystearate, (S)-2-Hydroxystearate, (R)-10-Hydroxystearate	C03042, C03045, C03195	14800000	3	0
C16H17N3O7	M-H	C16H17N3O7-H-	362.099	0.0251283	0.2	7,8-Didemethyl-8-hydroxy-5-deazariboflavin	C19154	38700000	1	1
C6H8O5	M-H	C6H8O5-H-	159.03	0.0250213	0.2	2-Oxoadipate, 3-Oxoadipate, 3D-3,5/4-Trihydroxycyclohexane-1,2-dione, D-2,3-Diketo 4-deoxy-epi-inositol, 2-Formylglutarate, 2,4-Diketo-3-deoxy-L-fuconate	C00322, C00846, C04287, C06891, C16159, C20781	2360000000	6	1
C9H11N2O8P	M-H	C9H11N2O8P-H-	305.018	0.0248644	0.2	2',3'-Cyclic UMP	C02355	16900000	1	1
C12H17NO5	M+Cl	C12H17NO5+Cl-	290.08	0.0248151	0.5	N-D-Glucosylarylamine	C03142	1370000000	1	3
C9H12N2O6	M+Cl	C9H12N2O6+Cl-	279.039	0.0247865	0.5	Uridine, Pseudouridine, Spongouridine	C00299, C02067, C16745	49300000	3	0
C9H13ClN2O2	M+Cl	C9H13ClN2O2+Cl-	251.036	0.0247248	0.5	Terbacil	C10963	180000000	1	1
C11H14NO4P	M-H	C11H14NO4P-H-	254.059	0.0247051	0.2	1-(Indol-3-yl)propanol 3-phosphate	C04229	58000000	1	2
C4H8Cl3O4P	M-H	C4H8Cl3O4P-H-	254.915	0.0244663	0.2	Metrifonate	C07971	28700000	1	1
C4H7Cl2O4P	M+Cl	C4H7Cl2O4P+Cl-	254.915	0.0244663	0.5	Dichlorvos	C14430	28700000	1	1
C15H14N4O2	M-H	C15H14N4O2-H-	281.104	0.0243951	0.2	2-Acetoxyamino-1-methyl-6-phenylimidazo[4,5-b]pyridine	C20287	1950000000	1	0
C10H12ClN5O3	M-H	C10H12ClN5O3-H-	284.056	0.0243762	0.2	5-Deoxy-5-chloroadenosine	C19768	114000000	1	1
C14H8N2O6	M-H	C14H8N2O6-H-	299.031	0.0243136	0.2	Cinnavalininate	C05640	62200000	1	2
C7H5ClO4	M-H	C7H5ClO4-H-	186.98	0.0242629	0.2	2-Chloro-5-methyl-cis-dienelactone, 3-Chloro-2-methyldienelactone	C18304, C18309	36400000	2	0
C12H11N	M-H	C12H11N-H-	168.082	0.0238344	0.2	4-Aminobiphenyl, Diphenylamine, 5-Aminoacenaphthene	C10998, C11016, C19319	2340000000	3	0
C6H9NO2	M+Cl	C6H9NO2+Cl-	162.033	0.0237952	0.5	(S)-2,3,4,5-Tetrahydropyridine-2-carboxylate, Delta1-Piperideine-2-carboxylate, L-Baikiain, alpha-(Methylenecyclopropyl)glycine, Guvacine, Isoguvacine	C00450, C04092, C08268, C08292, C10149, C13694	336000000	6	0
C18H30O2	M-H	C18H30O2-H-	277.217	0.0237026	0.2	(6Z,9Z,12Z)-Octadecatrienoic acid, (9Z,12Z,15Z)-Octadecatrienoic acid, Crepenynate, (9Z,11E,13E)-Octadecatrienoic acid, Punicic acid, 5beta-Estrane-3alpha,17beta-diol	C06426, C06427, C07289, C08315, C08364, C15201	22600000	6	0
C5H11N2O6P	M+Cl	C5H11N2O6P+Cl-	261.005	0.0236936	0.5	N5-Phospho-L-glutamine	C21785	579000000	1	0
C14H10N2O4	M-H	C14H10N2O4-H-	269.057	0.0236064	0.2	4,4'-Dinitrostilbene, (5aS)-5,5a-Dihydrophenazine-1,6-dicarboxylate, 5,10-Dihydrophenazine-1,6-dicarboxylate	C15296, C21410, C21474	118000000	3	1
C15H12BrN3	M-H	C15H12BrN3-H-	312.014	0.0234135	0.2	Eudistomin G, Eudistomin H	C16840, C17168	113000000	2	0
C7H14O6	M+Cl	C7H14O6+Cl-	229.048	0.0233911	0.5	5-O-Methyl-myo-inositol, Methyl beta-D-galactoside, D-Bornesitol, L-Bornesitol, D-Pinitol, O-Methyl-scyllo-inositol, 4-O-Methyl-myo-inositol, 6-O-Methyl-myo-inositol, (-)-Quebrachitol	C03365, C03619, C03659, C03660, C03844, C05163, C06352, C06353, C08257	71400000	9	0
C10H6O2	M-H	C10H6O2-H-	157.029	0.0230727	0.2	1,4-Naphthoquinone, 1,2-Naphthoquinone	C02617, C14783	158000000	2	0
C12H10O2	M-H	C12H10O2-H-	185.061	0.0230163	0.2	Biphenyl-2,3-diol, 2,2'-Dihydroxybiphenyl, (+/-)-trans-Acenaphthene-1,2-diol, Eutypine, Chimaphylin, 1-Naphthylacetic acid, 4,4'-Dihydroxybiphenyl, 3,5-Dihydroxybiphenyl, 5-Methyl-1-naphthoate	C02526, C03209, C04167, C08448, C10310, C13014, C14297, C19750, C20803	85000000	9	0
C10H9NO3	M-H	C10H9NO3-H-	190.051	0.0229917	0.2	5-Hydroxyindoleacetate, 5,6-Dihydroxy-3-methyl-2-oxo-1,2-dihydroquinoline, 5-Phenyl-1,3-oxazinane-2,4-dione, (2-Hydroxy-1H-indol-3-yl)acetate, (2S)-3-(4-Hydroxyphenyl)-2-isocyanopropanoate, 2-Oxoindole-3-acetate	C05635, C06725, C16596, C21619, C21889, C22202	107000000	6	0
C15H11O5	M-H	C15H11O5-H-	270.053	0.0229815	0.2	Pelargonidin, Luteolinidin	C05904, C08652	59700000	2	0
C13H8O2	M-H	C13H8O2-H-	195.045	0.022969	0.2	4-Hydroxy-9-fluorenone, 6,7-Benzocoumarin	C07723, C16211	117000000	2	1
C8H7NO2	M-H	C8H7NO2-H-	148.04	0.0229467	0.2	4-Hydroxymandelonitrile, 2,3-Dihydroxyindole, 2-Formylaminobenzaldehyde, (S)-4-Hydroxymandelonitrile, 5,6-Dihydroxyindole, Gentianadine, 3-Hydroxyindolin-2-one	C00650, C02775, C03574, C03742, C05578, C09957, C11130	419000000	7	0
C17H22O7	M-H	C17H22O7-H-	337.129	0.0228194	0.2	1-Peroxyferolide	C09526	31700000	1	3
C10H8N2	M-H	C10H8N2-H-	155.061	0.0226855	0.2	3-Indoleacetonitrile	C02938	1080000000	1	0
C17H12O7	M-H	C17H12O7-H-	327.051	0.0225721	0.2	(-)-Acanthocarpan, Aflatoxin G1, Aflatoxin M1, Aflatoxin Q1, Aflatoxin B1-exo-8,9-epoxide, Aflatoxin B1-endo-8,9-epoxide	C10198, C16755, C16756, C19585, C19586, C19595	136000000	6	1
C10H10O2	M-H	C10H10O2-H-	161.061	0.0225607	0.2	cis-1,2-Dihydronaphthalene-1,2-diol, (1S,2S)-1,2-Dihydronaphthalene-1,2-diol, 1,2-Dihydronaphthalene-1,2-diol, Methyl cinnamate, Isosafrole, p-Methoxycinnamaldehyde, Safrole, 4-Hydroxycinnamoylmethane, trans-2-Phenylcyclopropanecarboxylic acid, Eugenol quinone methide	C04314, C04514, C06205, C06358, C10472, C10475, C10490, C12088, C15419, C20269	175000000	10	0
C16H12O7	M-H	C16H12O7-H-	315.051	0.0224023	0.2	3-O-Methylquercetin, Capillarisin, Azaleatin, Isorhamnetin, Pedalitin, Pinoquercetin, Rhamnetin, Sexangularetin, Tamarixetin, 3'-O-Methyltricetin	C04443, C08999, C10022, C10084, C10119, C10120, C10176, C10185, C10188, C19739	118000000	10	1
C10H14N2O4S	M-H	C10H14N2O4S-H-	257.06	0.0223719	0.2	Northienamycin	C17369	22500000	1	0
C10H16N2O5S	M-H	C10H16N2O5S-H-	275.071	0.0223483	0.2	Biotin sulfone	C20387	26500000	1	0
C7H8O5	M-H	C7H8O5-H-	171.03	0.0222941	0.2	3-Dehydroshikimate, 5-Dehydroshikimate, 2-Oxohept-3-enedioate, 2-Hydroxyhepta-2,4-dienedioate, 2-Hydroxy-5-methyl-cis,cis-muconate, 2-Oxo-5-methyl-cis-muconate, 5-Methylmaleylacetate, cis,cis-2,4-Dihydroxy-5-methyl-6-oxo-2,4-hexadienoate	C02637, C02652, C03063, C05600, C07478, C07479, C18306, C18318	529000000	8	0
C10H16N2O4S3	M-H	C10H16N2O4S3-H-	323.02	0.0221285	0.2	Dorzolamide	C06969	328000000	1	3
C4H4O4	M-H	C4H4O4-H-	115.004	0.0219917	0.2	Fumarate, Maleic acid, Formylpyruvate	C00122, C01384, C02150	1600000000	3	0
C14H11NO3	M+Cl	C14H11NO3+Cl-	276.043	0.0219163	0.5	N-Benzoylanthranilate, 1,3-Dihydroxy-N-methylacridone, 7-Ethoxyresorufin, trans-2-(4-Nitrophenyl)-3-phenyloxirane	C03141, C12093, C13630, C15268	19700000	4	0
C11H6O3	M-H	C11H6O3-H-	185.024	0.0218771	0.2	Angelicin, Psoralen	C09060, C09305	142000000	2	0
C6H10S2	M+Cl	C6H10S2+Cl-	180.992	0.021731	0.5	Diallyl disulfide	C08369	37800000	1	0
C19H25NO3	M+Cl	C19H25NO3+Cl-	350.153	0.021704	0.5	Belladine	C08518	48100000	1	2
C11H12O4	M-H	C11H12O4-H-	207.066	0.0215931	0.2	6-Methoxymellein, Sinapoyl aldehyde, Benzylsuccinate	C02381, C05610, C09816	63200000	3	2
KCNO	M+Cl	KCNO+Cl-	115.931	0.0214762	0.5	Potassium cyanate	C19067	110000000	1	0
C6H9N3O2	M-H	C6H9N3O2-H-	154.062	0.0211625	0.2	L-Histidine, Histidine, 3-(Pyrazol-1-yl)-L-alanine, D-Histidine	C00135, C00768, C01162, C06419	396000000	4	2
C10H11NO3	M-H	C10H11NO3-H-	192.067	0.0211479	0.2	(3-Arylcarbonyl)-alanine, Phenylacetylglycine, 5,6-Dihydroxy-3-methyl-2-oxo-1,2,5,6-tetrahydroquinoline, Gentioflavine, Cichorine, 3-Carbamoyl-2-phenylpropionaldehyde, 4-Hydroxy-5-phenyltetrahydro-1,3-oxazin-2-one	C03450, C05598, C06726, C09962, C10581, C16587, C16595	53500000	7	0
C22H16O8	M-H	C22H16O8-H-	407.077	0.0211303	0.2	Tetracenomycin E, Tetracenomycin B2	C12370, C12378	21400000	2	0
C16H13NO5	M-H	C16H13NO5-H-	298.072	0.0210723	0.2	Avenanthramide A	C08472	69500000	1	0
C11H18O8	M+Cl	C11H18O8+Cl-	313.069	0.0210293	0.5	Tuliposide A, 6-Tuliposide A	C08561, C20577	121000000	2	5
C9H17NO6S	M+Cl	C9H17NO6S+Cl-	302.047	0.0210268	0.5	S-Ribosyl-L-homocysteine	C03539	37200000	1	2
C15H11O4	M-H	C15H11O4-H-	254.058	0.0209173	0.2	Apigeninidin	C08574	57300000	1	2
C5H12O5	M-H	C5H12O5-H-	151.061	0.0207493	0.2	Xylitol, Ribitol, L-Arabitol, D-Apiitol, D-Arabitol	C00379, C00474, C00532, C01569, C01904	2090000000	5	0
C17H24O10	M-H	C17H24O10-H-	387.13	0.0206314	0.2	Secologanin, Geniposide, Verbenalin	C01852, C09781, C09802	15400000	3	1
C2H3Cl3O	M+Cl	C2H3Cl3O+Cl-	182.894	0.0206304	0.5	Trichloroethanol	C07490	148000000	1	0
C6H8O3	M-H	C6H8O3-H-	127.04	0.0206297	0.2	Dihydro-4,4-dimethyl-2,3-furandione, Dihydrophloroglucinol, (4E)-2-Oxohexenoic acid, 2-Hydroxy-cis-hex-2,4-dienoate, (2Z,4Z)-2-Hydroxyhexa-2,4-dienoate, 5-Hydroxymethylfurfuryl alcohol, 4-Hydroxy-2,5-dimethylfuran-3(2H)-one	C01125, C06719, C06761, C11354, C20240, C20443, C20717	2120000000	7	1
C4H4O4	M+Cl	C4H4O4+Cl-	150.98	0.0206025	0.5	Fumarate, Maleic acid, Formylpyruvate	C00122, C01384, C02150	85900000	3	1
C6H14O6	M-H	C6H14O6-H-	181.072	0.0205289	0.2	Mannitol, D-Sorbitol, D-Iditol, L-Iditol, Galactitol, L-Glucitol, D-Altritol	C00392, C00794, C01489, C01507, C01697, C01722, C21524	1330000000	7	0
C15H18Cl2N2O2	M-H	C15H18Cl2N2O2-H-	327.067	0.0204563	0.2	Fenoxanil	C18519	17800000	1	2
C23H24O4	M-H	C23H24O4-H-	363.16	0.0204179	0.2	Bisphenol A dimethacrylate	C14345	372000000	1	0
C14H8N2O	M+Cl	C14H8N2O+Cl-	255.033	0.0204178	0.5	Canthin-6-one	C09098	30300000	1	0
C6H6O5	M+Cl	C6H6O5+Cl-	192.991	0.020382	0.5	2-Maleylacetate, 2-Hydroxymuconate, gamma-Oxalocrotonate, 3-Hydroxy-cis,cis-muconate, 4-Methylene-2-oxoglutarate, 5-(Dihydroxymethyl)furan-2-carboxylate	C02222, C02501, C03453, C03676, C06035, C20901	48800000	6	0
C6H7ClO5	M-H	C6H7ClO5-H-	192.991	0.020382	0.2	2-Chloro-3-oxoadipate	C12836	48800000	1	0
C19H20N2O3	M-H	C19H20N2O3-H-	323.14	0.0201488	0.2	Dolasetron, Oxyphenbutazone	C07866, C19494	163000000	2	1
C15H22ClNO2	M+Cl	C15H22ClNO2+Cl-	318.103	0.0200681	0.5	Metolachlor, Delachlor	C10953, C19050	2560000000	2	0
C16H13NO3S	M-H	C16H13NO3S-H-	298.054	0.0199854	0.2	8-Anilino-1-naphthalene sulfonic acid	C11326	24100000	1	1
C5H9NO2	M+Cl	C5H9NO2+Cl-	150.033	0.0198694	0.5	L-Proline, D-Proline, Proline, 3-Acetamidopropanal	C00148, C00763, C16435, C18170	537000000	4	1
C10H13N3O5S	M-H	C10H13N3O5S-H-	286.05	0.0197127	0.2	Nifurtimox	C08002	43100000	1	2
C23H32O5	M+Cl	C23H32O5+Cl-	423.194	0.0195488	0.5	11beta,21-Dihydroxypregn-4-ene-3,20-dione 21-acetate, 6beta,17beta-Dihydroxyandrost-4-en-3-one diacetate, 11alpha,17beta-Dihydroxyandrost-4-en-3-one diacetate	C14675, C15284, C15372	144000000	3	1
C10H12O4	M-H	C10H12O4-H-	195.066	0.0194642	0.2	2,3-Dihydroxy-p-cumate, Phlorisobutyrophenone, Acetosyringone, 2',6'-Dimethoxy-4'-hydroxyacetophenone, Xanthoxylin, 5-Hydroxyconiferyl alcohol, Cantharidin, Paeonilactone B	C06580, C07351, C10664, C10684, C10726, C12205, C16778, C17455	135000000	8	0
C13H18N4O3	M-H	C13H18N4O3-H-	277.131	0.0194591	0.2	N-Benzoyl-D-arginine, Pentoxifylline	C03001, C07424	17500000	2	0
C19H12O6	M-H	C19H12O6-H-	335.056	0.0194311	0.2	Dicumarol, Tetracenomycin D1	C00796, C12376	96700000	2	0
C18H11NO2	M-H	C18H11NO2-H-	272.072	0.0193639	0.2	6-Nitrochrysene, 7-Nitrobenz[a]anthracene	C19271, C19471	52300000	2	0
C6H6N2O2	M-H	C6H6N2O2-H-	137.036	0.018996	0.2	Urocanate, 4-Nitroaniline, para-Benzoquinone dioxime	C00785, C02126, C19345	372000000	3	2
C19H16N2O3	M-H	C19H16N2O3-H-	319.109	0.018818	0.2	Alangimarine	C09329	93000000	1	1
C8H10O6	M-H	C8H10O6-H-	201.04	0.0187865	0.2	cis-(Homo)2-aconitate	C20581	48800000	1	0
C23H26N2O5	M+Cl	C23H26N2O5+Cl-	445.153	0.0187071	0.5	Quinaprilat	C21540	97000000	1	0
C15H22O5	M-H	C15H22O5-H-	281.139	0.0185309	0.2	Hymenoxon, Qing Hau Sau, Dihydrophaseic acid	C09482, C09538, C15971	16900000	3	1
C11H10O3	M-H	C11H10O3-H-	189.056	0.0184955	0.2	7-Ethoxycoumarin, 1,2-Dihydroxy-7-hydroxymethylnaphthalene, 1,2,3,4-Tetrahydro-4-oxo-1-naphthoic acid, Coixinden A	C11052, C14105, C15102, C17916	131000000	4	0
C9H10O2	M-H	C9H10O2-H-	149.061	0.0184687	0.2	Tolylacetate, 4-Coumaryl alcohol, Phenylpropanoate, p-Hydroxypropiophenone, Benzyl acetate, 4-Hydroxydihydrocinnamaldehyde, 4-Vinylguaiacol, Phenyl glycidyl ether, (2E,4E,6E)-4-Methylocta-2,4,6-trienedial	C01963, C02646, C05629, C13342, C15513, C16706, C17883, C19291, C20697	215000000	9	0
C8H6O5	M-H	C8H6O5-H-	181.014	0.0184291	0.2	Stipitatate, 4-Hydroxyphthalate, 3,5-Dihydroxyphenylglyoxylate, 2-Hydroxyisophthalic acid, 4-Hydroxyisophthalate	C01853, C06680, C12325, C14097, C21168	1070000000	5	0
C5H4N2O4	M-H	C5H4N2O4-H-	155.01	0.018429	0.2	Orotate, Uracil 5-carboxylate	C00295, C03030	319000000	2	1
C17H18N2S2	M+Cl	C17H18N2S2+Cl-	349.06	0.018417	0.5	Dibenzthion	C12767	14700000	1	1
C17H24N2O	M-H	C17H24N2O-H-	271.182	0.0183009	0.2	beta-Obscurine	C09890	12400000	1	0
C15H10O10S	M-H	C15H10O10S-H-	380.992	0.0181401	0.2	Quercetin 3-sulfate	C00616	17700000	1	0
C24H34O7	M-H	C24H34O7-H-	433.223	0.0181296	0.2	Phorbol 13-butanoate, Ajugarin I, Clerodin, Nigakilactone C	C03019, C09058, C09075, C17029	12100000	4	1
C15H9NO4	M-H	C15H9NO4-H-	266.046	0.0180904	0.2	2-Methyl-1-nitroanthraquinone	C19264	338000000	1	0
C5H11NO3	M-H	C5H11NO3-H-	132.067	0.0180867	0.2	N-Hydroxy-L-valine	C20313	55200000	1	1
C5H4N4O	M-H	C5H4N4O-H-	135.031	0.0180777	0.2	Hypoxanthine	C00262	256000000	1	1
C15H9NO3	M-H	C15H9NO3-H-	250.051	0.017964	0.2	7-Methylpyrido[3,4-c]psoralen	C19458	155000000	1	0
C6H12O6	M-H	C6H12O6-H-	179.056	0.0108844	0.5	D-Glucose, D-Fructose, D-Galactose, myo-Inositol, D-Mannose, beta-D-Glucose, L-Sorbose, alpha-D-Glucose, D-Aldose, D-Hexose, D-Sorbose, D-Tagatose, alpha-D-Mannose, beta-D-Galactose, alpha-D-Galactose, Sorbose, D-Allose, Galactose, D-Fuconate, L-Fructose, L-Fuconate, L-Galactose, D-Hamamelose, L-Rhamnonate, beta-D-Mannose, beta-D-Fructose, 2-Deoxy-D-gluconate, D-Fructose, 1L-chiro-Inositol, muco-…	C00031, C00095, C00124, C00137, C00159, C00221, C00247, C00267, C00737, C00738, C00764, C00795, C00936, C00962, C00984, C01452, C01487, C01582, C01680, C01719, C01720, C01825, C01906, C01934, C02209, C02336, C02782, C05003, C06151, C06152, C06153, C06464, C06465, C06466, C06467, C06468, C08351, C08356, C10906, C15923, C19891, C21032, C21050, C21066, C21523	368000000	45	0

## Sheet: Supplementary Table 2
Supplemental table 2. List of unique and taxon-specific peptides, with their corresponding protein clusters, functional ortholog and pathway assignments, detected across distinct regions of interest (ROIs). Section replicate (R) is numbered 1-3 for LM1, LM2 and PMM, and 1-6 for LM3.							Lignin microhabitat 1 (LM1)			Lignin microhabitat 2 (LM2)			Lignin microhabitat 3 (LM3)						Primary metabolite microhabitat (PMM)
Protein Cluster	Peptide	Taxonomic scope	Redundancy Cluster	Redundancy Taxa	K0 number	Pathway entry	Intensity LM1_R1	Intensity LM1_R2	Intensity LM1_R3	Intensity LM2_R1	Intensity LM2_R2	Intensity LM2_R3	Intensity LM3_R1	Intensity LM3_R2	Intensity LM3_R3	Intensity LM3_R4	Intensity LM3_R5	Intensity LM3_R6	Intensity PMM_R1	Intensity PMM_R2	Intensity PMM_R3
Cluster10009.1	AIISADELAK	Arthropoda	1	1	K06114	path:map04210														3150000000	6970000000
Cluster10009.1	ANQLGSAHEVQR	Arthropoda	1	1	K06114	path:map04210													469000000	2460000000	997000000
Cluster10009.1	DAALNNDDLGK	Arthropoda	1	1	K06114	path:map04210													1990000000	2640000000
Cluster10009.1	DADETM*AWIAEK	Arthropoda	1	1	K06114	path:map04210													456000000	422000000	718000000
Cluster10009.1	DIEDEEAWIR	Arthropoda	1	1	K06114	path:map04210							8790000						1480000000		2730000000
Cluster10009.1	DLAALEDK	Arthropoda	1	1	K06114	path:map04210													1830000000		4400000000
Cluster10009.1	DLIGVQNLQK	Arthropoda	1	1	K06114	path:map04210													1830000000	2190000000	4450000000
Cluster10009.1	DTEQADAWM*AK	Arthropoda	1	1	K06114	path:map04210													316000000	331000000	524000000
Cluster10009.1	DVAGAEALVDR	Arthropoda	1	1	K06114	path:map04210							7850000						3260000000		4720000000
Cluster10009.1	DVVLSSDDFGR	Arthropoda	1	1	K06114	path:map04210							19400000							2320000000
Cluster10009.1	EAAELATWIK	Arthropoda	1	1	K06114	path:map04210														1080000000	3130000000
Cluster10009.1	EAFVTTDEFGHDLEHVEVLQR	Arthropoda	1	1	K06114	path:map04210													1120000000	646000000	3170000000
Cluster10009.1	EINEEWTQLTAK	Arthropoda	1	1	K06114	path:map04210													1100000000	1060000000	2600000000
Cluster10009.1	EKEPVAASTNR	Arthropoda	1	1	K06114	path:map04210													1290000000		2430000000
Cluster10009.1	ENHAQVQDVGEDLEQVEVM*QK	Arthropoda	1	1	K06114	path:map04210															1220000000
Cluster10009.1	ENHAQVQDVGEDLEQVEVMQK	Arthropoda	1	1	K06114	path:map04210													158000000		557000000
Cluster10009.1	EPVAASTNR	Arthropoda	1	1	K06114	path:map04210													990000000		2870000000
Cluster10009.1	FATDDSYLDPTNLNGK	Arthropoda	1	1	K06114	path:map04210													335000000	446000000	816000000
Cluster10009.1	HEALVSDLEAFASTIAALR	Arthropoda	1	1	K06114	path:map04210													249000000	62500000	360000000
Cluster10009.1	IDSIAQAAEQFVK	Arthropoda	1	1	K06114	path:map04210													1680000000		3740000000
Cluster10009.1	IQTQIQDLNEK	Arthropoda	1	1	K06114	path:map04210													1430000000		2680000000
Cluster10009.1	KGDTLTLLNSNNK	Arthropoda	1	1	K06114	path:map04210													548000000	559000000	1880000000
Cluster10009.1	KLNSLADDK	Arthropoda	1	1	K06114	path:map04210														933000000	1770000000
Cluster10009.1	LAAIHEADHSK	Arthropoda	1	1	K06114	path:map04210														1220000000	3050000000
Cluster10009.1	LAALDEHWGQLK	Arthropoda	1	1	K06114	path:map04210													1630000000	1130000000	3610000000
Cluster10009.1	LDESYYLHR	Arthropoda	1	1	K06114	path:map04210													1730000000	1450000000	3410000000
Cluster10009.1	LFGAHEIQR	Arthropoda	1	1	K06114	path:map04210													2580000000	2190000000	4890000000
Cluster10009.1	LIEGEHYAADDVAQR	Arthropoda	1	1	K06114	path:map04210														1760000000	4060000000
Cluster10009.1	LLDSLQVQQLFR	Arthropoda	1	1	K06114	path:map04210							25900000						1740000000	2530000000	4880000000
Cluster10009.1	LLLDGHPER	Arthropoda	1	1	K06114	path:map04210													2310000000	2270000000	5650000000
Cluster10009.1	LM*QSHPETAEQTYAK	Arthropoda	1	1	K06114	path:map04210													774000000		1280000000
Cluster10009.1	LQEASQQQQFNR	Arthropoda	1	1	K06114	path:map04210													1430000000	1890000000	3320000000
Cluster10009.1	LQQALVLVQFIR	Arthropoda	1	1	K06114	path:map04210													210000000		118000000
Cluster10009.1	QAQIEAQYDDLLR	Arthropoda	1	1	K06114	path:map04210							7740000						1510000000	2080000000	3470000000
Cluster10009.1	QEAFLANEDLGDSLDSVEALIK	Arthropoda	1	1	K06114	path:map04210													334000000	353000000	927000000
Cluster10009.1	QQETPTVDITGK	Arthropoda	1	1	K06114	path:map04210													1330000000	1810000000	3100000000
Cluster10009.1	RAEILQSWESLTAK	Arthropoda	1	1	K06114	path:map04210													690000000		2190000000
Cluster10009.1	RVEPEAGLSASQQNLAR	Arthropoda	1	1	K06114	path:map04210														427000000	108000000
Cluster10009.1	SSLLSLWEK	Arthropoda	1	1	K06114	path:map04210													1010000000	965000000
Cluster10009.1	VAAVCQAGSTM*LQEGHFAAEEINQR	Arthropoda	1	1	K06114	path:map04210													37400000	77200000
Cluster10009.1	VEPEAGLSASQQNLAR	Arthropoda	1	1	K06114	path:map04210													148000000	287000000	360000000
Cluster10009.1	VLDDFAGK	Arthropoda	1	1	K06114	path:map04210													2000000000	2420000000	4580000000
Cluster10009.1	VTEVNELADK	Arthropoda	1	1	K06114	path:map04210													145000000	2770000000	5360000000
Cluster10009.1	VYTLGAEADR	Arthropoda	1	1	K06114	path:map04210													2660000000	3240000000	4770000000
Cluster10011106.1	ASPSQNDIEK	Arthropoda	1	1	K02943	path:map03010													10600000000	11900000000	16300000000
Cluster10011106.1	ILSSVGIETDAEK	Arthropoda	1	1	K02943	path:map03010													8860000000	9580000000	12900000000
Cluster10011106.1	VINELNGK	Arthropoda	1	1	K02943	path:map03010													4170000000		5890000000
Cluster10011106.1	YVAAYM*LAVLGGK	Arthropoda	1	1	K02943	path:map03010													261000000	513000000
Cluster10011106.1	YVAAYMLAVLGGK	Arthropoda	1	1	K02943	path:map03010													773000000		1520000000
Cluster1003240.1	GTCATTSGSPSDVENNSPNASVVYSNIR	Fungi	1	1	K01225	path:map00500									51400000		19000000
Cluster1003883.1	AGEQGVDATHLQDEIDNVTDR	Arthropoda	1	1	K10382														1660000000	1380000000	2580000000
Cluster1003883.1	DVNTNNIEK	Arthropoda	1	1	K10382														1810000000	2430000000	2560000000
Cluster1003883.1	FKPVGSEVDSIK	Arthropoda	1	1	K10382															1630000000	2180000000
Cluster1003883.1	LVDYGFAADAVATR	Arthropoda	1	1	K10382														1370000000	1330000000	1920000000
Cluster1004878.1	EVSVPVPVPYTVEK	Arthropoda	1	1	K09273														557000000	442000000
Cluster1004878.1	SVPVPVHVPVK	Arthropoda	1	1	K09273														962000000	333000000
Cluster10063669.1	AIFLQGDYVK	Arthropoda	1	1	K06826															2480000000	3400000000
Cluster10063669.1	IFWSDWNR	Arthropoda	1	1	K06826																1130000000
Cluster10063669.1	LEWANEDGTDR	Arthropoda	1	1	K06826															1240000000	1650000000
Cluster10064458.1	GEDFVNKK	Arthropoda	1	1	K00026	path:map00020													2530000000	3330000000	4650000000
Cluster10064458.1	GEDFVNKK	Arthropoda	1	1	K00026	path:map00270													2530000000	3330000000	4650000000
Cluster10064458.1	GEDFVNKK	Arthropoda	1	1	K00026	path:map00620													2530000000	3330000000	4650000000
Cluster10064458.1	GEDFVNKK	Arthropoda	1	1	K00026	path:map00630													2530000000	3330000000	4650000000
Cluster10064458.1	GEDFVNKK	Arthropoda	1	1	K00026	path:map00710													2530000000	3330000000	4650000000
Cluster10064458.1	LLDAAIPELK	Arthropoda	1	1	K00026	path:map00020													13500000000	13400000000	18400000000
Cluster10064458.1	LLDAAIPELK	Arthropoda	1	1	K00026	path:map00270													13500000000	13400000000	18400000000
Cluster10064458.1	LLDAAIPELK	Arthropoda	1	1	K00026	path:map00620													13500000000	13400000000	18400000000
Cluster10064458.1	LLDAAIPELK	Arthropoda	1	1	K00026	path:map00630													13500000000	13400000000	18400000000
Cluster10064458.1	LLDAAIPELK	Arthropoda	1	1	K00026	path:map00710													13500000000	13400000000	18400000000
Cluster10064458.1	LLDAAIPELKK	Arthropoda	1	1	K00026	path:map00020													678000000	1010000000	1820000000
Cluster10064458.1	LLDAAIPELKK	Arthropoda	1	1	K00026	path:map00270													678000000	1010000000	1820000000
Cluster10064458.1	LLDAAIPELKK	Arthropoda	1	1	K00026	path:map00620													678000000	1010000000	1820000000
Cluster10064458.1	LLDAAIPELKK	Arthropoda	1	1	K00026	path:map00630													678000000	1010000000	1820000000
Cluster10064458.1	LLDAAIPELKK	Arthropoda	1	1	K00026	path:map00710													678000000	1010000000	1820000000
Cluster10064458.1	LSSFEQK	Arthropoda	1	1	K00026	path:map00020													9880000000	12400000000	13500000000
Cluster10064458.1	LSSFEQK	Arthropoda	1	1	K00026	path:map00270													9880000000	12400000000	13500000000
Cluster10064458.1	LSSFEQK	Arthropoda	1	1	K00026	path:map00620													9880000000	12400000000	13500000000
Cluster10064458.1	LSSFEQK	Arthropoda	1	1	K00026	path:map00630													9880000000	12400000000	13500000000
Cluster10064458.1	LSSFEQK	Arthropoda	1	1	K00026	path:map00710													9880000000	12400000000	13500000000
Cluster10068846.1	LRVEWLR	Arthropoda	1	1	K12567															144000000	383000000
Cluster10068846.1	VAENQAAHFEAR	Arthropoda	1	1	K12567														20200000000	3540000000	2970000000
Cluster10068846.1	VIPVGDSKLR	Arthropoda	1	1	K12567														186000000	181000000
Cluster10075372.1	GTVVATGPGAR	Arthropoda	1	1	K04078																26000000000
Cluster10075372.1	RLIPLFDR	Arthropoda	1	1	K04078																3260000000
Cluster10075761.1	ALSALM*TFK	Arthropoda	1	1	K00261	path:map00220														4680000000
Cluster10075761.1	ALSALM*TFK	Arthropoda	1	1	K00261	path:map00250														4680000000
Cluster10075761.1	ALSALM*TFK	Arthropoda	1	1	K00261	path:map00910														4680000000
Cluster10075761.1	ALSALM*TFK	Arthropoda	1	1	K00261	path:map04217														4680000000
Cluster10075761.1	ALSALMTFK	Arthropoda	1	1	K00261	path:map00220															1910000000
Cluster10075761.1	ALSALMTFK	Arthropoda	1	1	K00261	path:map00250															1910000000
Cluster10075761.1	ALSALMTFK	Arthropoda	1	1	K00261	path:map00910															1910000000
Cluster10075761.1	ALSALMTFK	Arthropoda	1	1	K00261	path:map04217															1910000000
Cluster10075761.1	FSM*DVSR	Arthropoda	1	1	K00261	path:map00220													8270000000	8810000000	8420000000
Cluster10075761.1	FSM*DVSR	Arthropoda	1	1	K00261	path:map00250													8270000000	8810000000	8420000000
Cluster10075761.1	FSM*DVSR	Arthropoda	1	1	K00261	path:map00910													8270000000	8810000000	8420000000
Cluster10075761.1	FSM*DVSR	Arthropoda	1	1	K00261	path:map04217													8270000000	8810000000	8420000000
Cluster10075761.1	FSM*DVSRDEVK	Arthropoda	1	1	K00261	path:map00220													1510000000	1590000000	2450000000
Cluster10075761.1	FSM*DVSRDEVK	Arthropoda	1	1	K00261	path:map00250													1510000000	1590000000	2450000000
Cluster10075761.1	FSM*DVSRDEVK	Arthropoda	1	1	K00261	path:map00910													1510000000	1590000000	2450000000
Cluster10075761.1	FSM*DVSRDEVK	Arthropoda	1	1	K00261	path:map04217													1510000000	1590000000	2450000000
Cluster10075761.1	NYSEHELEK	Arthropoda	1	1	K00261	path:map00220													6690000000	4790000000	8230000000
Cluster10075761.1	NYSEHELEK	Arthropoda	1	1	K00261	path:map00250													6690000000	4790000000	8230000000
Cluster10075761.1	NYSEHELEK	Arthropoda	1	1	K00261	path:map00910													6690000000	4790000000	8230000000
Cluster10075761.1	NYSEHELEK	Arthropoda	1	1	K00261	path:map04217													6690000000	4790000000	8230000000
Cluster10075761.1	RFTLELAK	Arthropoda	1	1	K00261	path:map00220														103000000	200000000
Cluster10075761.1	RFTLELAK	Arthropoda	1	1	K00261	path:map00250														103000000	200000000
Cluster10075761.1	RFTLELAK	Arthropoda	1	1	K00261	path:map00910														103000000	200000000
Cluster10075761.1	RFTLELAK	Arthropoda	1	1	K00261	path:map04217														103000000	200000000
Cluster10076097.1	EM*YQQAVAGSDR	Arthropoda	1	1															1040000000		896000000
Cluster10076097.1	EMYQQAVAGSDR	Arthropoda	1	1															141000000	57900000	267000000
Cluster10076097.1	INAAEEIQHSTTHAR	Arthropoda	1	1															3130000000	1020000000	2680000000
Cluster10077297.1	IIAEFYAR	Fungi	1	1	K02147	path:map00190					29200000				41700000
Cluster10077297.1	IIAEFYAR	Fungi	1	1	K02147	path:map04145					29200000				41700000
Cluster10077297.1	IIAEFYAR	Fungi	1	1	K02147	path:map04150					29200000				41700000
Cluster10077618.1	YLNEFYTTVPEK	Fungi	1	1	K07119	path:map00590	41600000								84800000					208000000
Cluster10085627.1	DGFTILVR	Arthropoda	1	1	K06306														6600000000	17800000000	23800000000
Cluster10085627.1	SAFGSFWHGLK	Arthropoda	1	1	K06306														1580000000	3050000000	7800000000
Cluster10090951.1	IVPIVEPEILPDGDHDLAR	Arthropoda	1	1	K01623	path:map00010													17500000000	18000000000	32500000000
Cluster10090951.1	IVPIVEPEILPDGDHDLAR	Arthropoda	1	1	K01623	path:map00030													17500000000	18000000000	32500000000
Cluster10090951.1	IVPIVEPEILPDGDHDLAR	Arthropoda	1	1	K01623	path:map00051													17500000000	18000000000	32500000000
Cluster10090951.1	IVPIVEPEILPDGDHDLAR	Arthropoda	1	1	K01623	path:map00680													17500000000	18000000000	32500000000
Cluster10090951.1	IVPIVEPEILPDGDHDLAR	Arthropoda	1	1	K01623	path:map00710													17500000000	18000000000	32500000000
Cluster10090951.1	IVPIVEPEILPDGDHDLAR	Arthropoda	1	1	K01623	path:map04066													17500000000	18000000000	32500000000
Cluster1009363.1	EVANTTLNAQQIIGDINIK	Arthropoda	1	1	K14018	path:map04141															147000000
Cluster1009363.1	IFSSDPER	Arthropoda	1	1	K14018	path:map04141															538000000
Cluster10098395.1	FSDAAWYQCTAQNIAGSTATR	Arthropoda	1	1	K12567															471000000	1140000000
Cluster10098395.1	LFVETPK	Arthropoda	1	1	K12567															19200000000	20000000000
Cluster10103616.1	DAM*MEALQLEK	Arthropoda	1	1	K00522	path:map04216															73300000
Cluster10103616.1	DAM*MEALQLEK	Arthropoda	1	1	K00522	path:map04217															73300000
Cluster10103616.1	DAMM*EALQLEK	Arthropoda	1	1	K00522	path:map04216															253000000
Cluster10103616.1	DAMM*EALQLEK	Arthropoda	1	1	K00522	path:map04217															253000000
Cluster10103616.1	DAMMEALQLEK	Arthropoda	1	1	K00522	path:map04216															222000000
Cluster10103616.1	DAMMEALQLEK	Arthropoda	1	1	K00522	path:map04217															222000000
Cluster10103616.1	GGDVVLTDIQAPSR	Arthropoda	1	1	K00522	path:map04216															5250000000
Cluster10103616.1	GGDVVLTDIQAPSR	Arthropoda	1	1	K00522	path:map04217															5250000000
Cluster10117.1	DGVIYGNNDQPIDSTTILK	Arthropoda	1	1	K03805														112000000	116000000	392000000
Cluster10117.1	EDIEDLTTAFITSER	Arthropoda	1	1	K03805								8770000							123000000	152000000
Cluster10117.1	EGLIFTSESK	Arthropoda	1	1	K03805															244000000	524000000
Cluster10117.1	FLTQGSLLPIGAHLK	Arthropoda	1	1	K03805															203000000	866000000
Cluster10117.1	FSFFKPDGSYIK	Arthropoda	1	1	K03805														204000000	288000000	630000000
Cluster10117.1	HDSFSSDGSVVK	Arthropoda	1	1	K03805														300000000	144000000	404000000
Cluster10117.1	IVLQGVFGPDGNTIR	Arthropoda	1	1	K03805								38100000						520000000	676000000	52300000
Cluster10117.1	LAIPAVIPTIVK	Arthropoda	1	1	K03805														186000000	224000000
Cluster10117.1	LLNLNASLPEDSFIVNGIIFDHSGKPLSR	Arthropoda	1	1	K03805														106000000		311000000
Cluster10117.1	LYNQELFGEDESYVK	Arthropoda	1	1	K03805														234000000	256000000
Cluster10117.1	QTIITVTSVR	Arthropoda	1	1	K03805								47500000						638000000	856000000
Cluster10117.1	SPVGGFLFIK	Arthropoda	1	1	K03805															294000000	769000000
Cluster10117.1	SYDYEETEVSPTK	Arthropoda	1	1	K03805														268000000		549000000
Cluster10117.1	YGNFDNEGSVVK	Arthropoda	1	1	K03805								19100000						498000000	559000000	958000000
Cluster1011785.1	ALESTIEAIAQEIR	Arthropoda	1	1	K06271	path:map04015														607000000	707000000
Cluster1011785.1	ALESTIEAIAQEIR	Arthropoda	1	1	K06271	path:map04510														607000000	707000000
Cluster1011785.1	SITISTAK	Arthropoda	1	1	K06271	path:map04015													1030000000	1200000000	1230000000
Cluster1011785.1	SITISTAK	Arthropoda	1	1	K06271	path:map04510													1030000000	1200000000	1230000000
Cluster1011785.1	SNVTPEDLVR	Arthropoda	1	1	K06271	path:map04015													2400000000	2480000000	2190000000
Cluster1011785.1	SNVTPEDLVR	Arthropoda	1	1	K06271	path:map04510													2400000000	2480000000	2190000000
Cluster1012053.1	TLASGIPFASR	Fungi	1	1	K00411	path:map00190						12900000			35500000
Cluster1012053.1	TLASGIPFASR	Fungi	1	1	K00411	path:map02020						12900000			35500000
Cluster1012053.1	TVTTTYPSTLSQQR	Fungi	1	1	K00411	path:map00190						13400000			28300000
Cluster1012053.1	TVTTTYPSTLSQQR	Fungi	1	1	K00411	path:map02020						13400000			28300000
Cluster1012267.1	GAEIALDPDSAVVNSATGHQVQK	Arthropoda	1	1	K07380	path:map04514													247000000		366000000
Cluster1012267.1	LLFQENGPANIR	Arthropoda	1	1	K07380	path:map04514														476000000	404000000
Cluster1012267.1	VEFDDIYPLK	Arthropoda	1	1	K07380	path:map04514														527000000	618000000
Cluster1012267.1	VVFDFGFER	Arthropoda	1	1	K07380	path:map04514													291000000	530000000
Cluster10156469.1	IAGGADLGTPIVVTR	Arthropoda	1	1	K23353														6080000000	5100000000	6050000000
Cluster10156469.1	SSTGRPWGIR	Arthropoda	1	1	K23353														2270000000	1090000000	3280000000
Cluster10156555.1	DITEEGLISIDEAEK	Arthropoda	1	1	K06788	path:map03267														87400000
Cluster10156555.1	IYQTVDVTANDAR	Arthropoda	1	1	K06788	path:map03267													1870000000	2150000000	1330000000
Cluster10156555.1	TLVEQLDELREQLNK	Arthropoda	1	1	K06788	path:map03267													258000000	577000000	655000000
Cluster10160332.1	NILVIPDLYINAGGVTVSFFEWLK	Bacteria	1	1	K00261	path:map00220													345000000		363000000
Cluster10160332.1	NILVIPDLYINAGGVTVSFFEWLK	Bacteria	1	1	K00261	path:map00250													345000000		363000000
Cluster10160332.1	NILVIPDLYINAGGVTVSFFEWLK	Bacteria	1	1	K00261	path:map00910													345000000		363000000
Cluster10160332.1	NILVIPDLYINAGGVTVSFFEWLK	Bacteria	1	1	K00261	path:map04217													345000000		363000000
Cluster10160710.1	AYELIQVAHPDHR	Arthropoda	1	1	K18122	path:map00650													1260000000
Cluster10160710.1	YVVTEQGIASLFGK	Arthropoda	1	1	K18122	path:map00650													5130000000
Cluster10167174.1	AAILTAQK	Arthropoda	1	1	K02930	path:map03010													5610000000	7180000000	9160000000
Cluster10167174.1	KLNPLTNTR	Arthropoda	1	1	K02930	path:map03010													687000000	1530000000
Cluster10167174.1	LNPLTNTR	Arthropoda	1	1	K02930	path:map03010													11300000000	9780000000	10000000000
Cluster10167174.1	LNPYAAVLK	Arthropoda	1	1	K02930	path:map03010													3900000000	5410000000	7270000000
Cluster10167254.1	AAYDVEVQTK	Arthropoda	1	1	K07192														789000000
Cluster10167254.1	EAIAEEQR	Arthropoda	1	1	K07192														1860000000
Cluster10169369.1	FAIIHGEIPSVNVSFYEVR	Arthropoda	1	1	K03253															428000000	1100000000
Cluster10169369.1	QIPVDSVEIK	Arthropoda	1	1	K03253															812000000	1080000000
Cluster10176889.1	ILFLLGADDANIK	Arthropoda	1	1	K03934	path:map00190													1850000000		1610000000
Cluster10176889.1	ILFLLGADDANIKK	Arthropoda	1	1	K03934	path:map00190													403000000		32800000
Cluster10177150.1	AQQQGLLSDIVPYK	Arthropoda	1	1	K07509	path:map00062													1940000000	1900000000
Cluster10177150.1	AQQQGLLSDIVPYK	Arthropoda	1	1	K07509	path:map00071													1940000000	1900000000
Cluster10177150.1	AQQQGLLSDIVPYK	Arthropoda	1	1	K07509	path:map00280													1940000000	1900000000
Cluster10177150.1	EQDDYALR	Arthropoda	1	1	K07509	path:map00062													1700000000	2140000000	2440000000
Cluster10177150.1	EQDDYALR	Arthropoda	1	1	K07509	path:map00071													1700000000	2140000000	2440000000
Cluster10177150.1	EQDDYALR	Arthropoda	1	1	K07509	path:map00280													1700000000	2140000000	2440000000
Cluster10177150.1	KEQDDYALR	Arthropoda	1	1	K07509	path:map00062														625000000	874000000
Cluster10177150.1	KEQDDYALR	Arthropoda	1	1	K07509	path:map00071														625000000	874000000
Cluster10177150.1	KEQDDYALR	Arthropoda	1	1	K07509	path:map00280														625000000	874000000
Cluster10177150.1	LAAAFGVTR	Arthropoda	1	1	K07509	path:map00062													4400000000		6060000000
Cluster10177150.1	LAAAFGVTR	Arthropoda	1	1	K07509	path:map00071													4400000000		6060000000
Cluster10177150.1	LAAAFGVTR	Arthropoda	1	1	K07509	path:map00280													4400000000		6060000000
Cluster10177750.1	EQDIIDEALYFFK	Arthropoda	1	1	K05756	path:map04138														60200000	133000000
Cluster10177750.1	EQDIIDEALYFFK	Arthropoda	1	1	K05756	path:map04144														60200000	133000000
Cluster10177750.1	EQDIIDEALYFFK	Arthropoda	1	1	K05756	path:map04530														60200000	133000000
Cluster10177750.1	EQDIIDEALYFFK	Arthropoda	1	1	K05756	path:map04810														60200000	133000000
Cluster10177750.1	GPAPPFNNK	Arthropoda	1	1	K05756	path:map04138														489000000	608000000
Cluster10177750.1	GPAPPFNNK	Arthropoda	1	1	K05756	path:map04144														489000000	608000000
Cluster10177750.1	GPAPPFNNK	Arthropoda	1	1	K05756	path:map04530														489000000	608000000
Cluster10177750.1	GPAPPFNNK	Arthropoda	1	1	K05756	path:map04810														489000000	608000000
Cluster10178182.1	DDSPLSAAHHTVSK	Arthropoda	1	1	K08056	path:map04141															2690000000
Cluster10178182.1	TFLETDEVVVIGYFEK	Arthropoda	1	1	K08056	path:map04141															344000000
Cluster10179001.1	AYQSAEQNDLWSALTK	Arthropoda	1	1	K11140	path:map00480													60800000	132000000
Cluster10179001.1	VLDSSVSVK	Arthropoda	1	1	K11140	path:map00480													308000000	961000000
Cluster10242422.1	IIDVVYNASNNELVR	Arthropoda	1	1	K02995	path:map03010							14500000						2910000000	3000000000	3840000000
Cluster10242422.1	LDAGNFSWGSECSTR	Arthropoda	1	1	K02995	path:map03010													306000000	334000000	605000000
Cluster10242422.1	NAIVTIDATPFR	Arthropoda	1	1	K02995	path:map03010							15800000							6310000000	8460000000
Cluster10242422.1	QWYEGHYVLPLGR	Arthropoda	1	1	K02995	path:map03010														2460000000	5360000000
Cluster10248026.1	GYFVAPTVFANVK	Arthropoda	1	1	K00128	path:map00010													1890000000	3480000000	3960000000
Cluster10248026.1	GYFVAPTVFANVK	Arthropoda	1	1	K00128	path:map00053													1890000000	3480000000	3960000000
Cluster10248026.1	GYFVAPTVFANVK	Arthropoda	1	1	K00128	path:map00071													1890000000	3480000000	3960000000
Cluster10248026.1	GYFVAPTVFANVK	Arthropoda	1	1	K00128	path:map00280													1890000000	3480000000	3960000000
Cluster10248026.1	GYFVAPTVFANVK	Arthropoda	1	1	K00128	path:map00310													1890000000	3480000000	3960000000
Cluster10248026.1	GYFVAPTVFANVK	Arthropoda	1	1	K00128	path:map00330													1890000000	3480000000	3960000000
Cluster10248026.1	GYFVAPTVFANVK	Arthropoda	1	1	K00128	path:map00340													1890000000	3480000000	3960000000
Cluster10248026.1	GYFVAPTVFANVK	Arthropoda	1	1	K00128	path:map00380													1890000000	3480000000	3960000000
Cluster10248026.1	GYFVAPTVFANVK	Arthropoda	1	1	K00128	path:map00410													1890000000	3480000000	3960000000
Cluster10248026.1	GYFVAPTVFANVK	Arthropoda	1	1	K00128	path:map00561													1890000000	3480000000	3960000000
Cluster10248026.1	GYFVAPTVFANVK	Arthropoda	1	1	K00128	path:map00620													1890000000	3480000000	3960000000
Cluster10248026.1	GYFVAPTVFANVK	Arthropoda	1	1	K00128	path:map00625													1890000000	3480000000	3960000000
Cluster10248026.1	GYFVAPTVFANVK	Arthropoda	1	1	K00128	path:map00770													1890000000	3480000000	3960000000
Cluster10248026.1	GYFVAPTVFANVK	Arthropoda	1	1	K00128	path:map00903													1890000000	3480000000	3960000000
Cluster10248026.1	GYFVAPTVFANVK	Arthropoda	1	1	K00128	path:map00981													1890000000	3480000000	3960000000
Cluster10248026.1	NQGANLVTGGER	Arthropoda	1	1	K00128	path:map00010													2010000000	5780000000	5970000000
Cluster10248026.1	NQGANLVTGGER	Arthropoda	1	1	K00128	path:map00053													2010000000	5780000000	5970000000
Cluster10248026.1	NQGANLVTGGER	Arthropoda	1	1	K00128	path:map00071													2010000000	5780000000	5970000000
Cluster10248026.1	NQGANLVTGGER	Arthropoda	1	1	K00128	path:map00280													2010000000	5780000000	5970000000
Cluster10248026.1	NQGANLVTGGER	Arthropoda	1	1	K00128	path:map00310													2010000000	5780000000	5970000000
Cluster10248026.1	NQGANLVTGGER	Arthropoda	1	1	K00128	path:map00330													2010000000	5780000000	5970000000
Cluster10248026.1	NQGANLVTGGER	Arthropoda	1	1	K00128	path:map00340													2010000000	5780000000	5970000000
Cluster10248026.1	NQGANLVTGGER	Arthropoda	1	1	K00128	path:map00380													2010000000	5780000000	5970000000
Cluster10248026.1	NQGANLVTGGER	Arthropoda	1	1	K00128	path:map00410													2010000000	5780000000	5970000000
Cluster10248026.1	NQGANLVTGGER	Arthropoda	1	1	K00128	path:map00561													2010000000	5780000000	5970000000
Cluster10248026.1	NQGANLVTGGER	Arthropoda	1	1	K00128	path:map00620													2010000000	5780000000	5970000000
Cluster10248026.1	NQGANLVTGGER	Arthropoda	1	1	K00128	path:map00625													2010000000	5780000000	5970000000
Cluster10248026.1	NQGANLVTGGER	Arthropoda	1	1	K00128	path:map00770													2010000000	5780000000	5970000000
Cluster10248026.1	NQGANLVTGGER	Arthropoda	1	1	K00128	path:map00903													2010000000	5780000000	5970000000
Cluster10248026.1	NQGANLVTGGER	Arthropoda	1	1	K00128	path:map00981													2010000000	5780000000	5970000000
Cluster10267476.1	NQEQNSSSTEFLER	Arthropoda	1	1	K17917	path:map04144													167000000		294000000
Cluster10267476.1	TAAHPVLSIDPDFR	Arthropoda	1	1	K17917	path:map04144													320000000		756000000
Cluster10269413.1	DALNSALDEEM*ERDEK	Arthropoda	1	1	K00162	path:map00010													1300000000	2180000000	1210000000
Cluster10269413.1	DALNSALDEEM*ERDEK	Arthropoda	1	1	K00162	path:map00020													1300000000	2180000000	1210000000
Cluster10269413.1	DALNSALDEEM*ERDEK	Arthropoda	1	1	K00162	path:map00620													1300000000	2180000000	1210000000
Cluster10269413.1	DALNSALDEEM*ERDEK	Arthropoda	1	1	K00162	path:map04066													1300000000	2180000000	1210000000
Cluster10269413.1	DALNSALDEEMERDEK	Arthropoda	1	1	K00162	path:map00010													175000000	132000000	270000000
Cluster10269413.1	DALNSALDEEMERDEK	Arthropoda	1	1	K00162	path:map00020													175000000	132000000	270000000
Cluster10269413.1	DALNSALDEEMERDEK	Arthropoda	1	1	K00162	path:map00620													175000000	132000000	270000000
Cluster10269413.1	DALNSALDEEMERDEK	Arthropoda	1	1	K00162	path:map04066													175000000	132000000	270000000
Cluster10269413.1	VFLLGEEVALYDGAYK	Arthropoda	1	1	K00162	path:map00010													1330000000	1050000000	220000000
Cluster10269413.1	VFLLGEEVALYDGAYK	Arthropoda	1	1	K00162	path:map00020													1330000000	1050000000	220000000
Cluster10269413.1	VFLLGEEVALYDGAYK	Arthropoda	1	1	K00162	path:map00620													1330000000	1050000000	220000000
Cluster10269413.1	VFLLGEEVALYDGAYK	Arthropoda	1	1	K00162	path:map04066													1330000000	1050000000	220000000
Cluster10270231.1	LLLDGASLIAIHEGR	Arthropoda	1	1	K11725	path:map00190													239000000	186000000
Cluster10270231.1	RPDGLALGPGPFIK	Arthropoda	1	1	K11725	path:map00190													70900000	119000000
Cluster10270297.1	GNLYGSNDFEAM*EIDATVDSIEDIR	Arthropoda	1	1	K04097	path:map00480							5040000						210000000	40500000	460000000
Cluster10270297.1	GNLYGSNDFEAM*EIDATVDSIEDIR	Arthropoda	1	1	K04097	path:map00590							5040000						210000000	40500000	460000000
Cluster10270297.1	GNLYGSNDFEAM*EIDATVDSIEDIR	Arthropoda	1	1	K04097	path:map00980							5040000						210000000	40500000	460000000
Cluster10270297.1	GNLYGSNDFEAM*EIDATVDSIEDIR	Arthropoda	1	1	K04097	path:map00982							5040000						210000000	40500000	460000000
Cluster10270297.1	GNLYGSNDFEAMEIDATVDSIEDIR	Arthropoda	1	1	K04097	path:map00480													57100000	47200000	558000000
Cluster10270297.1	GNLYGSNDFEAMEIDATVDSIEDIR	Arthropoda	1	1	K04097	path:map00590													57100000	47200000	558000000
Cluster10270297.1	GNLYGSNDFEAMEIDATVDSIEDIR	Arthropoda	1	1	K04097	path:map00980													57100000	47200000	558000000
Cluster10270297.1	GNLYGSNDFEAMEIDATVDSIEDIR	Arthropoda	1	1	K04097	path:map00982													57100000	47200000	558000000
Cluster10270297.1	KGNLYGSNDFEAM*EIDATVDSIEDIR	Arthropoda	1	1	K04097	path:map00480							11800000						646000000	1720000000
Cluster10270297.1	KGNLYGSNDFEAM*EIDATVDSIEDIR	Arthropoda	1	1	K04097	path:map00590							11800000						646000000	1720000000
Cluster10270297.1	KGNLYGSNDFEAM*EIDATVDSIEDIR	Arthropoda	1	1	K04097	path:map00980							11800000						646000000	1720000000
Cluster10270297.1	KGNLYGSNDFEAM*EIDATVDSIEDIR	Arthropoda	1	1	K04097	path:map00982							11800000						646000000	1720000000
Cluster10270297.1	KGNLYGSNDFEAMEIDATVDSIEDIR	Arthropoda	1	1	K04097	path:map00480													455000000	338000000	1020000000
Cluster10270297.1	KGNLYGSNDFEAMEIDATVDSIEDIR	Arthropoda	1	1	K04097	path:map00590													455000000	338000000	1020000000
Cluster10270297.1	KGNLYGSNDFEAMEIDATVDSIEDIR	Arthropoda	1	1	K04097	path:map00980													455000000	338000000	1020000000
Cluster10270297.1	KGNLYGSNDFEAMEIDATVDSIEDIR	Arthropoda	1	1	K04097	path:map00982													455000000	338000000	1020000000
Cluster10278466.1	YNM*PVDEVR	Fungi	1	1	K07393				409000000		362000000	272000000	161000000			148000000	230000000
Cluster10288371.1	DRDDLFEEFTK	Arthropoda	1	1	K13160														1600000000	2070000000	2940000000
Cluster10288371.1	IGVTVSYNNHR	Arthropoda	1	1	K13160														1700000000	1320000000	2680000000
Cluster10289145.1	DLGEIGVAIGGESNENLK	Arthropoda	1	1	K10396	path:map04144													110000000		175000000
Cluster10289145.1	DLGEIGVAIGGESNENLK	Arthropoda	1	1	K10396	path:map04814													110000000		175000000
Cluster10289145.1	QVTLNNTASELQQLR	Arthropoda	1	1	K10396	path:map04144													343000000		361000000
Cluster10289145.1	QVTLNNTASELQQLR	Arthropoda	1	1	K10396	path:map04814													343000000		361000000
Cluster10289161.1	EGIEWSFIDFGM*DLVACIDLIEK	Arthropoda	1	1	K10352	path:map04530
Cluster10289161.1	EGIEWSFIDFGM*DLVACIDLIEK	Arthropoda	1	1	K10352	path:map04810
Cluster10289161.1	EGIEWSFIDFGM*DLVACIDLIEK	Arthropoda	1	1	K10352	path:map04814
Cluster1032054.1	QDILQAVLDQPELGLPASR	Fungi	1	1	K01057	path:map00030					12700000				12700000
Cluster1032561.2	DLVALSGAHTIGQSR	Viridiplantae	1	1	K00430	path:map00940					11700000
Cluster1032561.2	GFDVIDNIK	Viridiplantae	1	1	K00430	path:map00940					102000000
Cluster1033346.1	EYRQELEDDVIVR	Arthropoda	1	1	K03036	path:map03050													99600000		290000000
Cluster1033346.1	QLLVEVQLLESK	Arthropoda	1	1	K03036	path:map03050													276000000		436000000
Cluster1033856.1	ITLTYPVINHAVR	Fungi	1	1	K01057	path:map00030					13500000	11800000			37700000
Cluster1033856.1	QDILQVALDQPELGLPASR	Fungi	1	1	K01057	path:map00030	4880000				12700000				12700000
Cluster103427.1	RVVETVTTVGHPEPR	Arthropoda	1	1	K10380														446000000		772000000
Cluster103427.1	VVETVTTVGHPEPR	Arthropoda	1	1	K10380														14900000		49500000
Cluster10355999.1	ATELWEAIVK	Arthropoda	1	1	K12046	path:map04814													188000000000	146000000000	175000000000
Cluster10355999.1	ATELWEAIVKLETEK	Arthropoda	1	1	K12046	path:map04814														61300000	48900000
Cluster10355999.1	LETEKYDLEER	Arthropoda	1	1	K12046	path:map04814													32400000000	24800000000	44200000000
Cluster10356166.1	ELEQTIQR	Arthropoda	1	1	K17751	path:map04022	39200000	63300000								18400000			498000000000	440000000000	416000000000
Cluster10356166.1	ELEQTIQR	Arthropoda	1	1	K17751	path:map04814	39200000	63300000								18400000			498000000000	440000000000	416000000000
Cluster10356166.1	ELSSLTAK	Arthropoda	1	1	K17751	path:map04022		40600000											255000000000	271000000000	251000000000
Cluster10356166.1	ELSSLTAK	Arthropoda	1	1	K17751	path:map04814		40600000											255000000000	271000000000	251000000000
Cluster10356166.1	ELSSLTAKLEDEQSLVGK	Arthropoda	1	1	K17751	path:map04022													673000000		653000000
Cluster10356166.1	ELSSLTAKLEDEQSLVGK	Arthropoda	1	1	K17751	path:map04814													673000000		653000000
Cluster10356166.1	LEDEQSLVGK	Arthropoda	1	1	K17751	path:map04022	25000000	24100000					52200000						354000000000	327000000000	331000000000
Cluster10356166.1	LEDEQSLVGK	Arthropoda	1	1	K17751	path:map04814	25000000	24100000					52200000						354000000000	327000000000	331000000000
Cluster10356166.1	LEDEQSLVGKLQK	Arthropoda	1	1	K17751	path:map04022													887000000	1050000000	923000000
Cluster10356166.1	LEDEQSLVGKLQK	Arthropoda	1	1	K17751	path:map04814													887000000	1050000000	923000000
Cluster10356166.1	LTQEAVADLER	Arthropoda	1	1	K17751	path:map04022		184000000					34100000			31300000			478000000000	364000000000	444000000000
Cluster10356166.1	LTQEAVADLER	Arthropoda	1	1	K17751	path:map04814		184000000					34100000			31300000			478000000000	364000000000	444000000000
Cluster103575.1	AIAEVIFGDVNPSGK	Fungi	1	1	K05349	path:map00460	26800000		8250000		32400000	26900000	24400000		81100000	21300000	28500000
Cluster103575.1	AIAEVIFGDVNPSGK	Fungi	1	1	K05349	path:map00500	26800000		8250000		32400000	26900000	24400000		81100000	21300000	28500000
Cluster103575.1	AIAEVIFGDVNPSGK	Fungi	1	1	K05349	path:map00946	26800000		8250000		32400000	26900000	24400000		81100000	21300000	28500000
Cluster103575.1	AIAEVIFGDVNPSGK	Fungi	1	1	K05349	path:map00999	26800000		8250000		32400000	26900000	24400000		81100000	21300000	28500000
Cluster103575.1	DIANVVATEAEGLGINQVFAPVLDLGR	Fungi	1	1	K05349	path:map00460	196000000		68000000	140000000			241000000		363000000	166000000	159000000			137000000
Cluster103575.1	DIANVVATEAEGLGINQVFAPVLDLGR	Fungi	1	1	K05349	path:map00500	196000000		68000000	140000000			241000000		363000000	166000000	159000000			137000000
Cluster103575.1	DIANVVATEAEGLGINQVFAPVLDLGR	Fungi	1	1	K05349	path:map00946	196000000		68000000	140000000			241000000		363000000	166000000	159000000			137000000
Cluster103575.1	DIANVVATEAEGLGINQVFAPVLDLGR	Fungi	1	1	K05349	path:map00999	196000000		68000000	140000000			241000000		363000000	166000000	159000000			137000000
Cluster103575.1	INDLLPR	Fungi	1	1	K05349	path:map00460	109000000					99700000	105000000		336000000	84700000	103000000
Cluster103575.1	INDLLPR	Fungi	1	1	K05349	path:map00500	109000000					99700000	105000000		336000000	84700000	103000000
Cluster103575.1	INDLLPR	Fungi	1	1	K05349	path:map00946	109000000					99700000	105000000		336000000	84700000	103000000
Cluster103575.1	INDLLPR	Fungi	1	1	K05349	path:map00999	109000000					99700000	105000000		336000000	84700000	103000000
Cluster103575.1	LSLSVPR	Fungi	1	1	K05349	path:map00460				29600000	59800000	45400000
Cluster103575.1	LSLSVPR	Fungi	1	1	K05349	path:map00500				29600000	59800000	45400000
Cluster103575.1	LSLSVPR	Fungi	1	1	K05349	path:map00946				29600000	59800000	45400000
Cluster103575.1	LSLSVPR	Fungi	1	1	K05349	path:map00999				29600000	59800000	45400000
Cluster103575.1	TSASQAVLQR	Fungi	1	1	K05349	path:map00460				20700000		34200000								32000000
Cluster103575.1	TSASQAVLQR	Fungi	1	1	K05349	path:map00500				20700000		34200000								32000000
Cluster103575.1	TSASQAVLQR	Fungi	1	1	K05349	path:map00946				20700000		34200000								32000000
Cluster103575.1	TSASQAVLQR	Fungi	1	1	K05349	path:map00999				20700000		34200000								32000000
Cluster10363855.1	LLENIDASTTK	Arthropoda	1	1	K07783	path:map02020															656000000
Cluster10363855.1	YTPATKPITQQR	Arthropoda	1	1	K07783	path:map02020															407000000
Cluster10364237.1	KLNPETTLFIIASK	Arthropoda	1	1	K01810	path:map00010													465000000	584000000
Cluster10364237.1	KLNPETTLFIIASK	Arthropoda	1	1	K01810	path:map00030													465000000	584000000
Cluster10364237.1	KLNPETTLFIIASK	Arthropoda	1	1	K01810	path:map00500													465000000	584000000
Cluster10364237.1	KLNPETTLFIIASK	Arthropoda	1	1	K01810	path:map00520													465000000	584000000
Cluster10364237.1	TFTTQETITNATTAK	Arthropoda	1	1	K01810	path:map00010													1110000000	1590000000	1720000000
Cluster10364237.1	TFTTQETITNATTAK	Arthropoda	1	1	K01810	path:map00030													1110000000	1590000000	1720000000
Cluster10364237.1	TFTTQETITNATTAK	Arthropoda	1	1	K01810	path:map00500													1110000000	1590000000	1720000000
Cluster10364237.1	TFTTQETITNATTAK	Arthropoda	1	1	K01810	path:map00520													1110000000	1590000000	1720000000
Cluster10364237.1	VHFVSNIDGTHIAETLK	Arthropoda	1	1	K01810	path:map00010													806000000	582000000	1450000000
Cluster10364237.1	VHFVSNIDGTHIAETLK	Arthropoda	1	1	K01810	path:map00030													806000000	582000000	1450000000
Cluster10364237.1	VHFVSNIDGTHIAETLK	Arthropoda	1	1	K01810	path:map00500													806000000	582000000	1450000000
Cluster10364237.1	VHFVSNIDGTHIAETLK	Arthropoda	1	1	K01810	path:map00520													806000000	582000000	1450000000
Cluster10364586.1	LANTQYLTEDPDLHDESR	Arthropoda	1	1	K06519	path:map04150													685000000	587000000	1070000000
Cluster10364586.1	LANTQYLTEDPDLHDESR	Arthropoda	1	1	K06519	path:map04216													685000000	587000000	1070000000
Cluster10364586.1	SILPVEPNNYQSLVHIYTR	Arthropoda	1	1	K06519	path:map04150													583000000	529000000	1000000000
Cluster10364586.1	SILPVEPNNYQSLVHIYTR	Arthropoda	1	1	K06519	path:map04216													583000000	529000000	1000000000
Cluster10369702.1	EEVQVSLGPQLR	Arthropoda	1	1	K02955	path:map03010							16700000
Cluster10369702.1	EGEVVFGVAHIFASFNDTFVHVTDLSGR	Arthropoda	1	1	K02955	path:map03010							5070000
Cluster10370285.1	TFVQSNIYDEFVEK	Arthropoda	1	1	K00128	path:map00010													1840000000	3010000000	4030000000
Cluster10370285.1	TFVQSNIYDEFVEK	Arthropoda	1	1	K00128	path:map00053													1840000000	3010000000	4030000000
Cluster10370285.1	TFVQSNIYDEFVEK	Arthropoda	1	1	K00128	path:map00071													1840000000	3010000000	4030000000
Cluster10370285.1	TFVQSNIYDEFVEK	Arthropoda	1	1	K00128	path:map00280													1840000000	3010000000	4030000000
Cluster10370285.1	TFVQSNIYDEFVEK	Arthropoda	1	1	K00128	path:map00310													1840000000	3010000000	4030000000
Cluster10370285.1	TFVQSNIYDEFVEK	Arthropoda	1	1	K00128	path:map00330													1840000000	3010000000	4030000000
Cluster10370285.1	TFVQSNIYDEFVEK	Arthropoda	1	1	K00128	path:map00340													1840000000	3010000000	4030000000
Cluster10370285.1	TFVQSNIYDEFVEK	Arthropoda	1	1	K00128	path:map00380													1840000000	3010000000	4030000000
Cluster10370285.1	TFVQSNIYDEFVEK	Arthropoda	1	1	K00128	path:map00410													1840000000	3010000000	4030000000
Cluster10370285.1	TFVQSNIYDEFVEK	Arthropoda	1	1	K00128	path:map00561													1840000000	3010000000	4030000000
Cluster10370285.1	TFVQSNIYDEFVEK	Arthropoda	1	1	K00128	path:map00620													1840000000	3010000000	4030000000
Cluster10370285.1	TFVQSNIYDEFVEK	Arthropoda	1	1	K00128	path:map00625													1840000000	3010000000	4030000000
Cluster10370285.1	TFVQSNIYDEFVEK	Arthropoda	1	1	K00128	path:map00770													1840000000	3010000000	4030000000
Cluster10370285.1	TFVQSNIYDEFVEK	Arthropoda	1	1	K00128	path:map00903													1840000000	3010000000	4030000000
Cluster10370285.1	TFVQSNIYDEFVEK	Arthropoda	1	1	K00128	path:map00981													1840000000	3010000000	4030000000
Cluster10370285.1	TVGDPFDLK	Arthropoda	1	1	K00128	path:map00010													2910000000	5460000000	6880000000
Cluster10370285.1	TVGDPFDLK	Arthropoda	1	1	K00128	path:map00053													2910000000	5460000000	6880000000
Cluster10370285.1	TVGDPFDLK	Arthropoda	1	1	K00128	path:map00071													2910000000	5460000000	6880000000
Cluster10370285.1	TVGDPFDLK	Arthropoda	1	1	K00128	path:map00280													2910000000	5460000000	6880000000
Cluster10370285.1	TVGDPFDLK	Arthropoda	1	1	K00128	path:map00310													2910000000	5460000000	6880000000
Cluster10370285.1	TVGDPFDLK	Arthropoda	1	1	K00128	path:map00330													2910000000	5460000000	6880000000
Cluster10370285.1	TVGDPFDLK	Arthropoda	1	1	K00128	path:map00340													2910000000	5460000000	6880000000
Cluster10370285.1	TVGDPFDLK	Arthropoda	1	1	K00128	path:map00380													2910000000	5460000000	6880000000
Cluster10370285.1	TVGDPFDLK	Arthropoda	1	1	K00128	path:map00410													2910000000	5460000000	6880000000
Cluster10370285.1	TVGDPFDLK	Arthropoda	1	1	K00128	path:map00561													2910000000	5460000000	6880000000
Cluster10370285.1	TVGDPFDLK	Arthropoda	1	1	K00128	path:map00620													2910000000	5460000000	6880000000
Cluster10370285.1	TVGDPFDLK	Arthropoda	1	1	K00128	path:map00625													2910000000	5460000000	6880000000
Cluster10370285.1	TVGDPFDLK	Arthropoda	1	1	K00128	path:map00770													2910000000	5460000000	6880000000
Cluster10370285.1	TVGDPFDLK	Arthropoda	1	1	K00128	path:map00903													2910000000	5460000000	6880000000
Cluster10370285.1	TVGDPFDLK	Arthropoda	1	1	K00128	path:map00981													2910000000	5460000000	6880000000
Cluster10370444.1	KGVAINFVTEEDKR	Arthropoda	1	1	K03257															8750000	2970000000
Cluster10377250.1	AKPYLPPSEEDK	Arthropoda	1	1	K12567														4080000000	303000000
Cluster10377250.1	DVHQIEGGR	Arthropoda	1	1	K12567														15900000000	12600000000
Cluster10377250.1	VEWYVNGK	Arthropoda	1	1	K12567														818000000	653000000
Cluster10385058.1	DAPIGECYLR	Arthropoda	1	1															1560000000		1270000000
Cluster10385058.1	HHPNPM*IR	Arthropoda	1	1															2930000000		6470000000
Cluster10385058.1	HHPNPMIR	Arthropoda	1	1															538000000
Cluster1041239.1	EQIM*VVLEDLR	Arthropoda	1	1	K06240	path:map04151													126000000	194000000
Cluster1041239.1	EQIM*VVLEDLR	Arthropoda	1	1	K06240	path:map04510													126000000	194000000
Cluster1041239.1	EQIM*VVLEDLR	Arthropoda	1	1	K06240	path:map04512													126000000	194000000
Cluster1041239.1	EQIMVVLEDLR	Arthropoda	1	1	K06240	path:map04151													516000000	439000000
Cluster1041239.1	EQIMVVLEDLR	Arthropoda	1	1	K06240	path:map04510													516000000	439000000
Cluster1041239.1	EQIMVVLEDLR	Arthropoda	1	1	K06240	path:map04512													516000000	439000000
Cluster1041239.1	LVEANFVTSNR	Arthropoda	1	1	K06240	path:map04151													3520000000	7490000000
Cluster1041239.1	LVEANFVTSNR	Arthropoda	1	1	K06240	path:map04510													3520000000	7490000000
Cluster1041239.1	LVEANFVTSNR	Arthropoda	1	1	K06240	path:map04512													3520000000	7490000000
Cluster10434.1	EETEFQTFFDR	Fungi	1	1	K01958	path:map00020	11900000				24500000	8960000			13700000
Cluster10434.1	EETEFQTFFDR	Fungi	1	1	K01958	path:map00620	11900000				24500000	8960000			13700000
Cluster10434.1	EETEFQTFFDR	Fungi	1	1	K01958	path:map00720	11900000				24500000	8960000			13700000
Cluster10434.1	EETEFQTSFDR	Fungi	1	1	K01958	path:map00020						20000000
Cluster10434.1	EETEFQTSFDR	Fungi	1	1	K01958	path:map00620						20000000
Cluster10434.1	EETEFQTSFDR	Fungi	1	1	K01958	path:map00720						20000000
Cluster10434.1	FLYEDPWDR	Fungi	1	1	K01958	path:map00020					14100000
Cluster10434.1	FLYEDPWDR	Fungi	1	1	K01958	path:map00620					14100000
Cluster10434.1	FLYEDPWDR	Fungi	1	1	K01958	path:map00720					14100000
Cluster10434.1	KVEEAGIAFVGPSPEVIDGLGDK	Fungi	1	1	K01958	path:map00020					6700000				12200000
Cluster10434.1	KVEEAGIAFVGPSPEVIDGLGDK	Fungi	1	1	K01958	path:map00620					6700000				12200000
Cluster10434.1	KVEEAGIAFVGPSPEVIDGLGDK	Fungi	1	1	K01958	path:map00720					6700000				12200000
Cluster10434.1	QSILNDAIK	Fungi	1	1	K01958	path:map00020	19300000					28700000
Cluster10434.1	QSILNDAIK	Fungi	1	1	K01958	path:map00620	19300000					28700000
Cluster10434.1	QSILNDAIK	Fungi	1	1	K01958	path:map00720	19300000					28700000
Cluster10434.1	TAFGDGTVFIER	Fungi	1	1	K01958	path:map00020	14000000		15400000		32700000	25700000
Cluster10434.1	TAFGDGTVFIER	Fungi	1	1	K01958	path:map00620	14000000		15400000		32700000	25700000
Cluster10434.1	TAFGDGTVFIER	Fungi	1	1	K01958	path:map00720	14000000		15400000		32700000	25700000
Cluster10434.1	VVEVAPANHLPEEVR	Fungi	1	1	K01958	path:map00020	12800000								19800000
Cluster10434.1	VVEVAPANHLPEEVR	Fungi	1	1	K01958	path:map00620	12800000								19800000
Cluster10434.1	VVEVAPANHLPEEVR	Fungi	1	1	K01958	path:map00720	12800000								19800000
Cluster10434.1	YEDIQALNTYWSQVR	Fungi	1	1	K01958	path:map00020			2430000		5230000				9160000
Cluster10434.1	YEDIQALNTYWSQVR	Fungi	1	1	K01958	path:map00620			2430000		5230000				9160000
Cluster10434.1	YEDIQALNTYWSQVR	Fungi	1	1	K01958	path:map00720			2430000		5230000				9160000
Cluster10434.1	YGDLSVIPTR	Fungi	1	1	K01958	path:map00020	16100000								39600000
Cluster10434.1	YGDLSVIPTR	Fungi	1	1	K01958	path:map00620	16100000								39600000
Cluster10434.1	YGDLSVIPTR	Fungi	1	1	K01958	path:map00720	16100000								39600000
Cluster104394.1	IAGLEVLR	Bacteria	1	1	K04043	path:map03018			303000000
Cluster10447751.1	AYQDAFEISK	Arthropoda	1	1	K16197	path:map04013													7630000000	16100000000	29600000000
Cluster10447751.1	AYQDAFEISK	Arthropoda	1	1	K16197	path:map04110													7630000000	16100000000	29600000000
Cluster10447751.1	AYQDAFEISK	Arthropoda	1	1	K16197	path:map04114													7630000000	16100000000	29600000000
Cluster10447751.1	AYQDAFEISK	Arthropoda	1	1	K16197	path:map04151													7630000000	16100000000	29600000000
Cluster10447751.1	AYQDAFEISK	Arthropoda	1	1	K16197	path:map04390													7630000000	16100000000	29600000000
Cluster10447751.1	AYQDAFEISK	Arthropoda	1	1	K16197	path:map04391													7630000000	16100000000	29600000000
Cluster10447856.1	AYQEAFDIAK	Arthropoda	1	1	K16197	path:map04013													16600000000	16700000000	15900000000
Cluster10447856.1	AYQEAFDIAK	Arthropoda	1	1	K16197	path:map04110													16600000000	16700000000	15900000000
Cluster10447856.1	AYQEAFDIAK	Arthropoda	1	1	K16197	path:map04114													16600000000	16700000000	15900000000
Cluster10447856.1	AYQEAFDIAK	Arthropoda	1	1	K16197	path:map04151													16600000000	16700000000	15900000000
Cluster10447856.1	AYQEAFDIAK	Arthropoda	1	1	K16197	path:map04390													16600000000	16700000000	15900000000
Cluster10447856.1	AYQEAFDIAK	Arthropoda	1	1	K16197	path:map04391													16600000000	16700000000	15900000000
Cluster104542.1	AHQGQTQAEIEANAR	Viridiplantae	1	1	K03646														4000000000	1990000000	4960000000
Cluster104542.1	AQAQAEAQALAFQK	Viridiplantae	1	1	K03646														6510000000		7800000000
Cluster104542.1	GIESFRPSPQYDYESDGGQLK	Viridiplantae	1	1	K03646														97100000	3230000000	157000000
Cluster104542.1	GPSGASTYQVESYTSPK	Viridiplantae	1	1	K03646															3400000000	5200000000
Cluster104542.1	LGTFEQELLQLVSANQAQEFNLIPTQPK	Viridiplantae	1	1	K03646														1850000000	1770000000	3280000000
Cluster104542.1	LPTLNNYFTNDDVNK	Viridiplantae	1	1	K03646														2150000000	2890000000	4670000000
Cluster104542.1	QFTGTEPQAYARPNEPQR	Viridiplantae	1	1	K03646														1230000000	1770000000	2580000000
Cluster104542.1	QQQALQQAYYNYR	Viridiplantae	1	1	K03646														1130000000	1420000000	1760000000
Cluster104542.1	QRPAVRPEYVTYEEVR	Viridiplantae	1	1	K03646															372000000	789000000
Cluster104542.1	SLTIEEVIDQDQLNSPQVVR	Viridiplantae	1	1	K03646														86200000	953000000	214000000
Cluster104542.1	SVTKPDDSSETTVQEQAYVQPVINQPR	Viridiplantae	1	1	K03646														259000000	584000000
Cluster104542.1	VPPTQSSIYVSQSGLLK	Viridiplantae	1	1	K03646																434000000
Cluster104542.1	VTYLVPLEPSFGTR	Viridiplantae	1	1	K03646														296000000	1240000000	1370000000
Cluster104542.1	YPPQQQVAATYQSIEQPVQIQYQTQAVDYATK	Viridiplantae	1	1	K03646														431000000	1040000000	1470000000
Cluster10457224.1	AVYALQEYNQNVTK	Arthropoda	1	1	K17785														876000000		1070000000
Cluster10457224.1	VIESAGTTVNGVVWQR	Arthropoda	1	1	K17785														162000000		174000000
Cluster10457292.1	QDLAAALQR	Arthropoda	1	1	K10365	path:map04144														1000000000	1490000000
Cluster10457292.1	QDLAAALQR	Arthropoda	1	1	K10365	path:map04814														1000000000	1490000000
Cluster10457292.1	SVQSLADQR	Arthropoda	1	1	K10365	path:map04144														1390000000	1730000000
Cluster10457292.1	SVQSLADQR	Arthropoda	1	1	K10365	path:map04814														1390000000	1730000000
Cluster10463317.1	EILAIFNNTTISDPSISR	Fungi	1	1	K11173				25300000		17600000
Cluster10463317.1	FLDELDIPR	Fungi	1	1	K11173				95400000		73300000
Cluster1046593.1	YSEVPENGPYPWGSWR	Arthropoda	1	1	K01277														289000000		561000000
Cluster10471046.1	LVEEIFQHEDK	Arthropoda	1	1	K09577															832000000	2330000000
Cluster10471046.1	QVIEAEQAGASENEDVK	Arthropoda	1	1	K09577															382000000	355000000
Cluster10471046.1	QVIEAEQAGASENEDVKK	Arthropoda	1	1	K09577															2020000000	2360000000
Cluster10473260.1	EADFTAPIYASYGR	Arthropoda	1	1																12500000000	13700000000
Cluster10473260.1	LLAPNIEAIHLFAFDQK	Arthropoda	1	1																4870000000	12800000000
Cluster10473260.1	VAEDNIDVATR	Arthropoda	1	1																21000000000	22200000000
Cluster10476376.1	NFIDNSLK	Arthropoda	1	1	K19911															744000000	1080000000
Cluster10476376.1	TLNVTILGAR	Arthropoda	1	1	K19911														723000000	853000000	940000000
Cluster10476376.1	TVNLEPEIGIR	Arthropoda	1	1	K19911														501000000	1410000000	1510000000
Cluster10477491.1	NNYNVSYLVR	Arthropoda	1	1	K04437	path:map04010													13600000000	14300000000	14700000000
Cluster10477491.1	NNYNVSYLVR	Arthropoda	1	1	K04437	path:map04510													13600000000	14300000000	14700000000
Cluster10477491.1	WGDDHIPGSPYK	Arthropoda	1	1	K04437	path:map04010													10000000000	9480000000	13900000000
Cluster10477491.1	WGDDHIPGSPYK	Arthropoda	1	1	K04437	path:map04510													10000000000	9480000000	13900000000
Cluster10486133.1	IAVDITNDGQR	Fungi	1	1								243000000			480000000		99000000
Cluster10486133.1	SSTDPVTTIDPDTAQVK	Fungi	1	1								31400000			39500000		13200000
Cluster1048764.1	FAYSLLEK	Arthropoda	1	1	K04962	path:map04020													707000000	507000000	665000000
Cluster1048764.1	FAYSLLEK	Arthropoda	1	1	K04962	path:map04024													707000000	507000000	665000000
Cluster1048764.1	FAYSLLEK	Arthropoda	1	1	K04962	path:map04371													707000000	507000000	665000000
Cluster1048764.1	GGTETEVAGAIAAVELR	Arthropoda	1	1	K04962	path:map04020													266000000	128000000
Cluster1048764.1	GGTETEVAGAIAAVELR	Arthropoda	1	1	K04962	path:map04024													266000000	128000000
Cluster1048764.1	GGTETEVAGAIAAVELR	Arthropoda	1	1	K04962	path:map04371													266000000	128000000
Cluster1048764.1	LAAFGADVR	Arthropoda	1	1	K04962	path:map04020														815000000	900000000
Cluster1048764.1	LAAFGADVR	Arthropoda	1	1	K04962	path:map04024														815000000	900000000
Cluster1048764.1	LAAFGADVR	Arthropoda	1	1	K04962	path:map04371														815000000	900000000
Cluster1048764.1	TSM*LTFFNNTADDLGHTILNLQEGK	Arthropoda	1	1	K04962	path:map04020													259000000
Cluster1048764.1	TSM*LTFFNNTADDLGHTILNLQEGK	Arthropoda	1	1	K04962	path:map04024													259000000
Cluster1048764.1	TSM*LTFFNNTADDLGHTILNLQEGK	Arthropoda	1	1	K04962	path:map04371													259000000
Cluster1048764.1	TSMLTFFNNTADDLGHTILNLQEGK	Arthropoda	1	1	K04962	path:map04020															285000000
Cluster1048764.1	TSMLTFFNNTADDLGHTILNLQEGK	Arthropoda	1	1	K04962	path:map04024															285000000
Cluster1048764.1	TSMLTFFNNTADDLGHTILNLQEGK	Arthropoda	1	1	K04962	path:map04371															285000000
Cluster1048764.1	YLQYQGYK	Arthropoda	1	1	K04962	path:map04020													662000000	382000000	478000000
Cluster1048764.1	YLQYQGYK	Arthropoda	1	1	K04962	path:map04024													662000000	382000000	478000000
Cluster1048764.1	YLQYQGYK	Arthropoda	1	1	K04962	path:map04371													662000000	382000000	478000000
Cluster1049063.1	ELLSPLPSER	Fungi	1	1	K18336	path:map00051	226000000		233000000	98300000	253000000	230000000	103000000		509000000					763000000
Cluster1049063.1	EYTGDAILPPGTIDASK	Fungi	1	1	K18336	path:map00051				24500000					84500000
Cluster1049063.1	FISTDGK	Fungi	1	1	K18336	path:map00051	233000000	17900000	232000000		278000000	248000000			285000000	116000000	150000000
Cluster1049063.1	GGEPEPQYSM*GK	Fungi	1	1	K18336	path:map00051	139000000	11100000	111000000			118000000	149000000		191000000		78700000			609000000
Cluster1049063.1	VILGDILGDFTVTNETK	Fungi	1	1	K18336	path:map00051	16700000		14900000		12900000	16700000	17600000		4910000	9090000
Cluster105039.1	TVLATGGYGR	Fungi	1	1	K00234	path:map00020						24100000			32400000
Cluster105039.1	TVLATGGYGR	Fungi	1	1	K00234	path:map00190						24100000			32400000
Cluster10535426.1	M*QDAVQELEGIDLADPDLHK	Arthropoda	1	1	K20041															968000000	2960000000
Cluster10535426.1	QEVNIHSTADDSK	Arthropoda	1	1	K20041															86600000	2830000000
Cluster10535426.1	QEVNIHSTADDSKK	Arthropoda	1	1	K20041															909000000	2580000000
Cluster10542653.1	TDNFGASR	Arthropoda	1	1															1320000000	3260000000
Cluster10542653.1	TVDYTAR	Arthropoda	1	1															2240000000	3440000000
Cluster10544771.1	VIAAAGTEAK	Fungi	1	1	K00344		53900000		58800000			84600000
Cluster1055.1	EILLPETVQQTAQEIVQIDK	Arthropoda	1	1	K19326														146000000	83000000	186000000
Cluster1055.1	FIGQASYADIAAGR	Arthropoda	1	1	K19326														936000000	704000000	806000000
Cluster1055.1	LIDIENQYR	Arthropoda	1	1	K19326														335000000	689000000	648000000
Cluster1055.1	M*ITTVTTTTSVPGSVK	Arthropoda	1	1	K19326														165000000		11000000
Cluster1055.1	TLVDQIHEVDPYYIPTNEYR	Arthropoda	1	1	K19326														486000000		540000000
Cluster1055.1	TQESSNKNETETEFDSK	Arthropoda	1	1	K19326															76300000	130000000
Cluster1055.1	VEEVTEQDM*TNAK	Arthropoda	1	1	K19326														276000000	338000000	161000000
Cluster1055.1	VEEVTEQDMTNAK	Arthropoda	1	1	K19326															444000000	2060000000
Cluster1055060.1	EQQPAQPQESSQIK	Arthropoda	1	1	K18615														297000000		753000000
Cluster1055060.1	EQQPAQPQESSQIK	Arthropoda	1	1	K03628	path:map03018													297000000		753000000
Cluster1055060.1	SAPVEAEQNAAQAAAPVEEPKPAEK	Arthropoda	1	1	K18615														193000000	482000000	1130000000
Cluster1055060.1	SAPVEAEQNAAQAAAPVEEPKPAEK	Arthropoda	1	1	K03628	path:map03018													193000000	482000000	1130000000
Cluster1055060.1	SDLPAAEEQQQLAQQQQPQQQQQEIAK	Arthropoda	1	1	K18615															954000000	1190000000
Cluster1055060.1	SDLPAAEEQQQLAQQQQPQQQQQEIAK	Arthropoda	1	1	K03628	path:map03018														954000000	1190000000
Cluster10550764.1	HEIESAFSK	Arthropoda	1	1	K12892	path:map03040													24200000000		31700000000
Cluster10550764.1	NPPGFAFVEFEDPR	Arthropoda	1	1	K12892	path:map03040														1440000000	248000000
Cluster10550764.1	VYVGNLGSSASK	Arthropoda	1	1	K12892	path:map03040													913000000	1730000000	3460000000
Cluster10551002.1	FLFYRPEEVFQPQTYNR	Arthropoda	1	1																1570000000	3490000000
Cluster10551002.1	GLLQQRPDVK	Arthropoda	1	1																2800000000	5240000000
Cluster10553020.1	AAELSASDPDYSIR	Arthropoda	1	1	K03781	path:map00380													7740000000	16200000000	24500000000
Cluster10553020.1	AAELSASDPDYSIR	Arthropoda	1	1	K03781	path:map00630													7740000000	16200000000	24500000000
Cluster10553020.1	AAELSASDPDYSIR	Arthropoda	1	1	K03781	path:map04011													7740000000	16200000000	24500000000
Cluster10553020.1	AAELSASDPDYSIR	Arthropoda	1	1	K03781	path:map04016													7740000000	16200000000	24500000000
Cluster10553020.1	AAELSASDPDYSIR	Arthropoda	1	1	K03781	path:map04068													7740000000	16200000000	24500000000
Cluster10553020.1	AAELSASDPDYSIR	Arthropoda	1	1	K03781	path:map04146													7740000000	16200000000	24500000000
Cluster10553020.1	DLYNAISK	Arthropoda	1	1	K03781	path:map00380													9220000000		25300000000
Cluster10553020.1	DLYNAISK	Arthropoda	1	1	K03781	path:map00630													9220000000		25300000000
Cluster10553020.1	DLYNAISK	Arthropoda	1	1	K03781	path:map04011													9220000000		25300000000
Cluster10553020.1	DLYNAISK	Arthropoda	1	1	K03781	path:map04016													9220000000		25300000000
Cluster10553020.1	DLYNAISK	Arthropoda	1	1	K03781	path:map04068													9220000000		25300000000
Cluster10553020.1	DLYNAISK	Arthropoda	1	1	K03781	path:map04146													9220000000		25300000000
Cluster10553020.1	WNPFDLTK	Arthropoda	1	1	K03781	path:map00380													5500000000	10700000000	19700000000
Cluster10553020.1	WNPFDLTK	Arthropoda	1	1	K03781	path:map00630													5500000000	10700000000	19700000000
Cluster10553020.1	WNPFDLTK	Arthropoda	1	1	K03781	path:map04011													5500000000	10700000000	19700000000
Cluster10553020.1	WNPFDLTK	Arthropoda	1	1	K03781	path:map04016													5500000000	10700000000	19700000000
Cluster10553020.1	WNPFDLTK	Arthropoda	1	1	K03781	path:map04068													5500000000	10700000000	19700000000
Cluster10553020.1	WNPFDLTK	Arthropoda	1	1	K03781	path:map04146													5500000000	10700000000	19700000000
Cluster10553276.1	M*YIDSYENDPVTFEK	Arthropoda	1	1	K01835	path:map00010															94700000
Cluster10553276.1	M*YIDSYENDPVTFEK	Arthropoda	1	1	K01835	path:map00030															94700000
Cluster10553276.1	M*YIDSYENDPVTFEK	Arthropoda	1	1	K01835	path:map00052															94700000
Cluster10553276.1	M*YIDSYENDPVTFEK	Arthropoda	1	1	K01835	path:map00230															94700000
Cluster10553276.1	M*YIDSYENDPVTFEK	Arthropoda	1	1	K01835	path:map00500															94700000
Cluster10553276.1	M*YIDSYENDPVTFEK	Arthropoda	1	1	K01835	path:map00520															94700000
Cluster10553276.1	M*YIDSYENDPVTFEK	Arthropoda	1	1	K01835	path:map00521															94700000
Cluster10553276.1	MYIDSYENDPVTFEK	Arthropoda	1	1	K01835	path:map00010															255000000
Cluster10553276.1	MYIDSYENDPVTFEK	Arthropoda	1	1	K01835	path:map00030															255000000
Cluster10553276.1	MYIDSYENDPVTFEK	Arthropoda	1	1	K01835	path:map00052															255000000
Cluster10553276.1	MYIDSYENDPVTFEK	Arthropoda	1	1	K01835	path:map00230															255000000
Cluster10553276.1	MYIDSYENDPVTFEK	Arthropoda	1	1	K01835	path:map00500															255000000
Cluster10553276.1	MYIDSYENDPVTFEK	Arthropoda	1	1	K01835	path:map00520															255000000
Cluster10553276.1	MYIDSYENDPVTFEK	Arthropoda	1	1	K01835	path:map00521															255000000
Cluster10553461.1	AITAADRPYVTK	Arthropoda	1	1	K06114	path:map04210													2440000000	2860000000	5490000000
Cluster10553480.1	AIM*IEIGQKPVVLNK	Arthropoda	1	1	K13247	path:map00040															256000000
Cluster10553480.1	AIMIEIGQKPVVLNK	Arthropoda	1	1	K13247	path:map00040															191000000
Cluster10553480.1	EIDGFALNR	Arthropoda	1	1	K13247	path:map00040															1840000000
Cluster10553656.1	LEFDVDLPK	Arthropoda	1	1									377000000						1240000000		1320000000
Cluster10553983.1	IVIEGYEDGVADDVLNPK	Arthropoda	1	1	K15437														334000000	248000000	414000000
Cluster10553983.1	QVEPLRPPTNSIPGDK	Arthropoda	1	1	K15437														685000000	1030000000	1150000000
Cluster10559135.1	EHLLM*ALADVR	Arthropoda	1	1	K06265	path:map03268															217000000
Cluster10559135.1	EHLLM*ALADVR	Arthropoda	1	1	K06265	path:map04512															217000000
Cluster10559135.1	EHLLMALADVR	Arthropoda	1	1	K06265	path:map03268															103000000
Cluster10559135.1	EHLLMALADVR	Arthropoda	1	1	K06265	path:map04512															103000000
Cluster10559135.1	ESPEPNSQQSFTVPLLEQYWQR	Arthropoda	1	1	K06265	path:map03268															53800000
Cluster10559135.1	ESPEPNSQQSFTVPLLEQYWQR	Arthropoda	1	1	K06265	path:map04512															53800000
Cluster10559270.1	DVIQALVIVPTR	Arthropoda	1	1	K12614	path:map03018													46600000	173000000
Cluster10559270.1	KDVIQALVIVPTR	Arthropoda	1	1	K12614	path:map03018													380000000	629000000
Cluster1056640.1	ASLGHPDPFK	Leucoagaricus	1	1	K01209	path:map00520	329000000						159000000
Cluster1056640.1	LIFPTVESAAGEAAFM*TGLER	Leucoagaricus	1	1	K01209	path:map00520	1110000000		1380000000	1820000000	2860000000		1220000000	55600000	4560000000	1710000000	1190000000		163000000	3290000000	3760000000
Cluster1056640.1	LIFPTVESAAGEAAFMTGLER	Leucoagaricus	1	1	K01209	path:map00520	135000000				13700000		6040000		219000000	17100000	26800000
Cluster1056640.1	LTYVEIGNEDFFAANTYTFR	Leucoagaricus	1	1	K01209	path:map00520	29700000		28700000	41700000	78700000	28700000	18300000			23100000	43100000
Cluster1056640.1	NGGVGFANAGFSGIAVTSGTTYTGSFFYR	Leucoagaricus	1	1	K01209	path:map00520	21600000		31200000		135000000		12200000		39800000		82800000	6050000
Cluster1056640.1	NSDIVFAASYAPLLGHVTNNQWTPNLVAFDAGNVYR	Leucoagaricus	1	1	K01209	path:map00520							6220000			8130000	9630000
Cluster105968.1	AAQEPITSAGK	Arthropoda	1	1	K06271	path:map04015													1740000000	2070000000	2150000000
Cluster105968.1	AAQEPITSAGK	Arthropoda	1	1	K06271	path:map04510													1740000000	2070000000	2150000000
Cluster105968.1	ALDQNYSDINR	Arthropoda	1	1	K06271	path:map04015													1680000000	1690000000
Cluster105968.1	ALDQNYSDINR	Arthropoda	1	1	K06271	path:map04510													1680000000	1690000000
Cluster105968.1	AVALHTEVDETVESTK	Arthropoda	1	1	K06271	path:map04015													683000000	2450000000	3610000000
Cluster105968.1	AVALHTEVDETVESTK	Arthropoda	1	1	K06271	path:map04510													683000000	2450000000	3610000000
Cluster105968.1	NQLSAAAR	Arthropoda	1	1	K06271	path:map04015														2550000000	6980000000
Cluster105968.1	NQLSAAAR	Arthropoda	1	1	K06271	path:map04510														2550000000	6980000000
Cluster105968.1	RENTVQGFTDQM*ESSASELR	Arthropoda	1	1	K06271	path:map04015													97100000	250000000
Cluster105968.1	RENTVQGFTDQM*ESSASELR	Arthropoda	1	1	K06271	path:map04510													97100000	250000000
Cluster105968.1	SIAADPTAPNAK	Arthropoda	1	1	K06271	path:map04015													1700000000	2130000000	1920000000
Cluster105968.1	SIAADPTAPNAK	Arthropoda	1	1	K06271	path:map04510													1700000000	2130000000	1920000000
Cluster1061315.2	STITPGTVLIILAGR	Viridiplantae	1	1	K02934	path:map03010					192000000	170000000
Cluster10628188.1	GNHSLSLTTGNSGDR	Arthropoda	1	1	K04565	path:map04146															295000000
Cluster10628188.1	SIVVHSDEDDLGK	Arthropoda	1	1	K04565	path:map04146															2730000000
Cluster10629994.1	ALLELQLDSEDLYQTFQR	Arthropoda	1	1	K03234	path:map04152													485000000	441000000
Cluster10629994.1	IVENVNVIIATYSDDDGPM*GEVR	Arthropoda	1	1	K03234	path:map04152													182000000	152000000
Cluster10642421.1	DFLLKPEILR	Arthropoda	1	1	K12812	path:map03013													1710000000		5060000000
Cluster10642421.1	DFLLKPEILR	Arthropoda	1	1	K12812	path:map03015													1710000000		5060000000
Cluster10642421.1	DFLLKPEILR	Arthropoda	1	1	K12812	path:map03040													1710000000		5060000000
Cluster10642421.1	GTYVSIHSSGFR	Arthropoda	1	1	K12812	path:map03013													1110000000		792000000
Cluster10642421.1	GTYVSIHSSGFR	Arthropoda	1	1	K12812	path:map03015													1110000000		792000000
Cluster10642421.1	GTYVSIHSSGFR	Arthropoda	1	1	K12812	path:map03040													1110000000		792000000
Cluster10642775.1	DIAANDNDWEK	Arthropoda	1	1																	325000000
Cluster10642775.1	DYEVVTGNNNDGSSSQER	Arthropoda	1	1															98300000		162000000
Cluster10642775.1	QIDELLANEDDEDLK	Arthropoda	1	1															111000000		251000000
Cluster106442.1	LITSVYLHPEIR	Arthropoda	1	1	K06972															259000000	741000000
Cluster106442.1	QLIPLFNYVIAK	Arthropoda	1	1	K06972														227000000	97600000	379000000
Cluster106442.1	SLIGPTNTDILNR	Arthropoda	1	1	K06972														660000000	948000000	1090000000
Cluster10644654.1	AGVLEPAISK	Arthropoda	1	1	K09493															2260000000	3710000000
Cluster10652796.1	AKLEQEIR	Arthropoda	1	1	K05762	path:map04530													468000000	772000000	705000000
Cluster10652796.1	AKLEQEIR	Arthropoda	1	1	K05762	path:map04810													468000000	772000000	705000000
Cluster10652796.1	LELSHEM*EAAER	Arthropoda	1	1	K05762	path:map04530													1200000000	992000000	1180000000
Cluster10652796.1	LELSHEM*EAAER	Arthropoda	1	1	K05762	path:map04810													1200000000	992000000	1180000000
Cluster10652796.1	LQAEFEAAK	Arthropoda	1	1	K05762	path:map04530													1320000000
Cluster10652796.1	LQAEFEAAK	Arthropoda	1	1	K05762	path:map04810													1320000000
Cluster10652828.1	GFDQTINLILDESHER	Arthropoda	1	1	K04796															229000000	552000000
Cluster10652828.1	VYSTTQGVEQVVLGLHIIR	Arthropoda	1	1	K04796															120000000	309000000
Cluster10653027.1	ATNAGGEAQSIADIAVFEPKPDTM*VEVHK	Arthropoda	1	1	K23580														6470000000	1480000000
Cluster10653027.1	ATNAGGEAQSIADIAVFEPKPDTMVEVHK	Arthropoda	1	1	K23580														515000000		974000000
Cluster10653027.1	TVIYENIQDK	Arthropoda	1	1	K23580														6640000000	4560000000	4930000000
Cluster10653533.1	EYETQLFLFQNLR	Arthropoda	1	1	K07691	path:map02020														30300000
Cluster10653533.1	EYETQLFLFQNLR	Arthropoda	1	1	K07691	path:map02024														30300000
Cluster10653533.1	QILETVASTPK	Arthropoda	1	1	K07691	path:map02020														1210000000
Cluster10653533.1	QILETVASTPK	Arthropoda	1	1	K07691	path:map02024														1210000000
Cluster10653989.1	GLALVQAM*SEQYLNYNK	Arthropoda	1	1	K17818	path:map00040														206000000	305000000
Cluster10653989.1	GLALVQAMSEQYLNYNK	Arthropoda	1	1	K17818	path:map00040														314000000	667000000
Cluster10653989.1	IFSLSQYK	Arthropoda	1	1	K17818	path:map00040														5920000000	6730000000
Cluster10654017.1	AFASVHLPFQGLK	Arthropoda	1	1	K17908	path:map04136													104000000	146000000
Cluster10654017.1	AFASVHLPFQGLK	Arthropoda	1	1	K17908	path:map04138													104000000	146000000
Cluster10654017.1	AFASVHLPFQGLK	Arthropoda	1	1	K17908	path:map04140													104000000	146000000
Cluster10654017.1	AVTASATYLPSQVTDVFTQGR	Arthropoda	1	1	K17908	path:map04136													595000000	88200000
Cluster10654017.1	AVTASATYLPSQVTDVFTQGR	Arthropoda	1	1	K17908	path:map04138													595000000	88200000
Cluster10654017.1	AVTASATYLPSQVTDVFTQGR	Arthropoda	1	1	K17908	path:map04140													595000000	88200000
Cluster10654182.1	DAIDLGYR	Arthropoda	1	1	K00011	path:map00040													6550000000	8920000000	10600000000
Cluster10654182.1	DAIDLGYR	Arthropoda	1	1	K00011	path:map00051													6550000000	8920000000	10600000000
Cluster10654182.1	DAIDLGYR	Arthropoda	1	1	K00011	path:map00052													6550000000	8920000000	10600000000
Cluster10654182.1	DAIDLGYR	Arthropoda	1	1	K00011	path:map00561													6550000000	8920000000	10600000000
Cluster10654182.1	DAIDLGYR	Arthropoda	1	1	K00011	path:map00790													6550000000	8920000000	10600000000
Cluster10654182.1	DKIEDSSVTR	Arthropoda	1	1	K00011	path:map00040													1670000000	3150000000
Cluster10654182.1	DKIEDSSVTR	Arthropoda	1	1	K00011	path:map00051													1670000000	3150000000
Cluster10654182.1	DKIEDSSVTR	Arthropoda	1	1	K00011	path:map00052													1670000000	3150000000
Cluster10654182.1	DKIEDSSVTR	Arthropoda	1	1	K00011	path:map00561													1670000000	3150000000
Cluster10654182.1	DKIEDSSVTR	Arthropoda	1	1	K00011	path:map00790													1670000000	3150000000
Cluster10654182.1	EDLFITTK	Arthropoda	1	1	K00011	path:map00040														8140000000	8230000000
Cluster10654182.1	EDLFITTK	Arthropoda	1	1	K00011	path:map00051														8140000000	8230000000
Cluster10654182.1	EDLFITTK	Arthropoda	1	1	K00011	path:map00052														8140000000	8230000000
Cluster10654182.1	EDLFITTK	Arthropoda	1	1	K00011	path:map00561														8140000000	8230000000
Cluster10654182.1	EDLFITTK	Arthropoda	1	1	K00011	path:map00790														8140000000	8230000000
Cluster10654182.1	HIDTAFFYGNEK	Arthropoda	1	1	K00011	path:map00040													3080000000	2140000000	4600000000
Cluster10654182.1	HIDTAFFYGNEK	Arthropoda	1	1	K00011	path:map00051													3080000000	2140000000	4600000000
Cluster10654182.1	HIDTAFFYGNEK	Arthropoda	1	1	K00011	path:map00052													3080000000	2140000000	4600000000
Cluster10654182.1	HIDTAFFYGNEK	Arthropoda	1	1	K00011	path:map00561													3080000000	2140000000	4600000000
Cluster10654182.1	HIDTAFFYGNEK	Arthropoda	1	1	K00011	path:map00790													3080000000	2140000000	4600000000
Cluster10654182.1	IEDSSVTR	Arthropoda	1	1	K00011	path:map00040													6020000000		8010000000
Cluster10654182.1	IEDSSVTR	Arthropoda	1	1	K00011	path:map00051													6020000000		8010000000
Cluster10654182.1	IEDSSVTR	Arthropoda	1	1	K00011	path:map00052													6020000000		8010000000
Cluster10654182.1	IEDSSVTR	Arthropoda	1	1	K00011	path:map00561													6020000000		8010000000
Cluster10654182.1	IEDSSVTR	Arthropoda	1	1	K00011	path:map00790													6020000000		8010000000
Cluster10654281.1	DDPPPPEDDENK	Metazoa	1	1	K03094	path:map04110													1080000000		916000000
Cluster10654281.1	DDPPPPEDDENK	Metazoa	1	1	K03094	path:map04111													1080000000		916000000
Cluster10654281.1	DDPPPPEDDENK	Metazoa	1	1	K03094	path:map04114													1080000000		916000000
Cluster10654281.1	DDPPPPEDDENK	Metazoa	1	1	K03094	path:map04120													1080000000		916000000
Cluster10654281.1	DDPPPPEDDENK	Metazoa	1	1	K03094	path:map04141													1080000000		916000000
Cluster10654281.1	DDPPPPEDDENK	Metazoa	1	1	K03094	path:map04310													1080000000		916000000
Cluster10654281.1	DDPPPPEDDENK	Metazoa	1	1	K03094	path:map04341													1080000000		916000000
Cluster10654281.1	DDPPPPEDDENK	Metazoa	1	1	K03094	path:map04350													1080000000		916000000
Cluster10654281.1	NDFTASEEEQVR	Arthropoda	1	1	K03094	path:map04110														649000000	744000000
Cluster10654281.1	NDFTASEEEQVR	Arthropoda	1	1	K03094	path:map04111														649000000	744000000
Cluster10654281.1	NDFTASEEEQVR	Arthropoda	1	1	K03094	path:map04114														649000000	744000000
Cluster10654281.1	NDFTASEEEQVR	Arthropoda	1	1	K03094	path:map04120														649000000	744000000
Cluster10654281.1	NDFTASEEEQVR	Arthropoda	1	1	K03094	path:map04141														649000000	744000000
Cluster10654281.1	NDFTASEEEQVR	Arthropoda	1	1	K03094	path:map04310														649000000	744000000
Cluster10654281.1	NDFTASEEEQVR	Arthropoda	1	1	K03094	path:map04341														649000000	744000000
Cluster10654281.1	NDFTASEEEQVR	Arthropoda	1	1	K03094	path:map04350														649000000	744000000
Cluster10654281.1	NDFTASEEEQVRK	Arthropoda	1	1	K03094	path:map04110													138000000		219000000
Cluster10654281.1	NDFTASEEEQVRK	Arthropoda	1	1	K03094	path:map04111													138000000		219000000
Cluster10654281.1	NDFTASEEEQVRK	Arthropoda	1	1	K03094	path:map04114													138000000		219000000
Cluster10654281.1	NDFTASEEEQVRK	Arthropoda	1	1	K03094	path:map04120													138000000		219000000
Cluster10654281.1	NDFTASEEEQVRK	Arthropoda	1	1	K03094	path:map04141													138000000		219000000
Cluster10654281.1	NDFTASEEEQVRK	Arthropoda	1	1	K03094	path:map04310													138000000		219000000
Cluster10654281.1	NDFTASEEEQVRK	Arthropoda	1	1	K03094	path:map04341													138000000		219000000
Cluster10654281.1	NDFTASEEEQVRK	Arthropoda	1	1	K03094	path:map04350													138000000		219000000
Cluster10658495.1	IKPVLFM*NK	Metazoa	1	1	K03234	path:map04152													1100000000		1370000000
Cluster10674633.1	HQEVVVDFQDQIDQLSK	Arthropoda	1	1	K17751	path:map04022	54500000	206000000		19800000		23300000				65700000			90400000000	38000000000	81600000000
Cluster10674633.1	HQEVVVDFQDQIDQLSK	Arthropoda	1	1	K17751	path:map04814	54500000	206000000		19800000		23300000				65700000			90400000000	38000000000	81600000000
Cluster10674633.1	HQEVVVDFQDQIDQLSKAR	Arthropoda	1	1	K17751	path:map04022													103000000		85700000
Cluster10674633.1	HQEVVVDFQDQIDQLSKAR	Arthropoda	1	1	K17751	path:map04814													103000000		85700000
Cluster10674633.1	KHQEVVVDFQDQIDQLSK	Arthropoda	1	1	K17751	path:map04022		48200000											5800000000	16400000000	8880000000
Cluster10674633.1	KHQEVVVDFQDQIDQLSK	Arthropoda	1	1	K17751	path:map04814		48200000											5800000000	16400000000	8880000000
Cluster10674633.1	KKHQEVVVDFQDQIDQLSK	Arthropoda	1	1	K17751	path:map04022													2430000000	3670000000	10200000000
Cluster10674633.1	KKHQEVVVDFQDQIDQLSK	Arthropoda	1	1	K17751	path:map04814													2430000000	3670000000	10200000000
Cluster10674633.1	KLLEDVHLESEETAHLLR	Arthropoda	1	1	K17751	path:map04022													2520000000	6390000	4180000000
Cluster10674633.1	KLLEDVHLESEETAHLLR	Arthropoda	1	1	K17751	path:map04814													2520000000	6390000	4180000000
Cluster10674633.1	LLEDVHLESEETAHLLR	Arthropoda	1	1	K17751	path:map04022	245000000	626000000		122000000		194000000				407000000			111000000000	56400000000	101000000000
Cluster10674633.1	LLEDVHLESEETAHLLR	Arthropoda	1	1	K17751	path:map04814	245000000	626000000		122000000		194000000				407000000			111000000000	56400000000	101000000000
Cluster10675225.1	VVVPGAMR	Arthropoda	1	1	K02872	path:map03010													240000000		1220000000
Cluster10675225.1	VYEGCPPPYDR	Arthropoda	1	1	K02872	path:map03010													277000000		430000000
Cluster10675747.1	LGITESWVVK	Arthropoda	1	1	K09494														1700000000	1070000000
Cluster10675747.1	QVLVSAAEAAEM*ILR	Arthropoda	1	1	K09494														271000000	297000000
Cluster10675747.1	QVLVSAAEAAEMILR	Arthropoda	1	1	K09494														179000000	29600000
Cluster10743668.1	EVYLPLDKPSGIIYGR	Arthropoda	1	1	K00365	path:map00230													871000000	2500000000	3010000000
Cluster10743668.1	EVYLPLDKPSGIIYGR	Arthropoda	1	1	K00365	path:map00232													871000000	2500000000	3010000000
Cluster10743668.1	HYIDLDFSSFTK	Arthropoda	1	1	K00365	path:map00230													1350000000	1850000000	4450000000
Cluster10743668.1	HYIDLDFSSFTK	Arthropoda	1	1	K00365	path:map00232													1350000000	1850000000	4450000000
Cluster10743668.1	LRIEGQNK	Arthropoda	1	1	K00365	path:map00230														1090000000	1440000000
Cluster10743668.1	LRIEGQNK	Arthropoda	1	1	K00365	path:map00232														1090000000	1440000000
Cluster10754352.1	AIVAIEHPSEVFVISCR	Arthropoda	1	1	K02998	path:map03010													612000000	668000000	1090000000
Cluster10754352.1	FAAHTGATPIAGR	Arthropoda	1	1	K02998	path:map03010													5230000000	591000000	8750000000
Cluster10754553.1	AVLLTAAALEVDLNLK	Arthropoda	1	1	K00799	path:map00480													295000000	63900000	152000000
Cluster10754553.1	AVLLTAAALEVDLNLK	Arthropoda	1	1	K00799	path:map00980													295000000	63900000	152000000
Cluster10754553.1	AVLLTAAALEVDLNLK	Arthropoda	1	1	K00799	path:map00982													295000000	63900000	152000000
Cluster10754553.1	AVLLTAAALEVDLNLK	Arthropoda	1	1	K00799	path:map00983													295000000	63900000	152000000
Cluster10754553.1	KVDLATGEHLKPEFIK	Arthropoda	1	1	K00799	path:map00480													2750000000	2750000000	6060000000
Cluster10754553.1	KVDLATGEHLKPEFIK	Arthropoda	1	1	K00799	path:map00980													2750000000	2750000000	6060000000
Cluster10754553.1	KVDLATGEHLKPEFIK	Arthropoda	1	1	K00799	path:map00982													2750000000	2750000000	6060000000
Cluster10754553.1	KVDLATGEHLKPEFIK	Arthropoda	1	1	K00799	path:map00983													2750000000	2750000000	6060000000
Cluster10754553.1	VDLATGEHLKPEFIK	Arthropoda	1	1	K00799	path:map00480													755000000	1180000000	1740000000
Cluster10754553.1	VDLATGEHLKPEFIK	Arthropoda	1	1	K00799	path:map00980													755000000	1180000000	1740000000
Cluster10754553.1	VDLATGEHLKPEFIK	Arthropoda	1	1	K00799	path:map00982													755000000	1180000000	1740000000
Cluster10754553.1	VDLATGEHLKPEFIK	Arthropoda	1	1	K00799	path:map00983													755000000	1180000000	1740000000
Cluster10760720.1	FLEGENYAAGK	Arthropoda	1	1	K00799	path:map00480							75300000						4440000000	9610000000	10400000000
Cluster10760720.1	FLEGENYAAGK	Arthropoda	1	1	K00799	path:map00980							75300000						4440000000	9610000000	10400000000
Cluster10760720.1	FLEGENYAAGK	Arthropoda	1	1	K00799	path:map00982							75300000						4440000000	9610000000	10400000000
Cluster10760720.1	FLEGENYAAGK	Arthropoda	1	1	K00799	path:map00983							75300000						4440000000	9610000000	10400000000
Cluster10760720.1	M*NEALTFLDK	Arthropoda	1	1	K00799	path:map00480													1540000000	3980000000	3020000000
Cluster10760720.1	M*NEALTFLDK	Arthropoda	1	1	K00799	path:map00980													1540000000	3980000000	3020000000
Cluster10760720.1	M*NEALTFLDK	Arthropoda	1	1	K00799	path:map00982													1540000000	3980000000	3020000000
Cluster10760720.1	M*NEALTFLDK	Arthropoda	1	1	K00799	path:map00983													1540000000	3980000000	3020000000
Cluster10760720.1	MNEALTFLDK	Arthropoda	1	1	K00799	path:map00480														1040000000	1730000000
Cluster10760720.1	MNEALTFLDK	Arthropoda	1	1	K00799	path:map00980														1040000000	1730000000
Cluster10760720.1	MNEALTFLDK	Arthropoda	1	1	K00799	path:map00982														1040000000	1730000000
Cluster10760720.1	MNEALTFLDK	Arthropoda	1	1	K00799	path:map00983														1040000000	1730000000
Cluster10760720.1	TLTLADLTLVVTVSNFK	Arthropoda	1	1	K00799	path:map00480							50500000						607000000		601000000
Cluster10760720.1	TLTLADLTLVVTVSNFK	Arthropoda	1	1	K00799	path:map00980							50500000						607000000		601000000
Cluster10760720.1	TLTLADLTLVVTVSNFK	Arthropoda	1	1	K00799	path:map00982							50500000						607000000		601000000
Cluster10760720.1	TLTLADLTLVVTVSNFK	Arthropoda	1	1	K00799	path:map00983							50500000						607000000		601000000
Cluster10774911.1	FYDNDGDGYDGVSLK	Arthropoda	1	1																167000000	167000000
Cluster10774911.1	YGLYFPDTNTNAVM*YTDSTGAATVR	Arthropoda	1	1																98400000	109000000
Cluster1079260.1	ENSPAIIFIDEVDAIATK	Fungi	1	1	K03063	path:map03050													422000000	236000000
Cluster10830716.1	YDYDVTEAR	Arthropoda	1	1	K03234	path:map04152													6880000000	7270000000	7670000000
Cluster10832522.1	ICDQWDR	Arthropoda	1	1	K05699	path:map04510													7790000000	5990000000	6470000000
Cluster10832522.1	ICDQWDR	Arthropoda	1	1	K05699	path:map04520													7790000000	5990000000	6470000000
Cluster10832522.1	ICDQWDR	Arthropoda	1	1	K05699	path:map04530													7790000000	5990000000	6470000000
Cluster10832522.1	ICDQWDR	Arthropoda	1	1	K05699	path:map04810													7790000000	5990000000	6470000000
Cluster10832522.1	IDVLHLEFAK	Arthropoda	1	1	K05699	path:map04510													52900000000	46500000000	59700000000
Cluster10832522.1	IDVLHLEFAK	Arthropoda	1	1	K05699	path:map04520													52900000000	46500000000	59700000000
Cluster10832522.1	IDVLHLEFAK	Arthropoda	1	1	K05699	path:map04530													52900000000	46500000000	59700000000
Cluster10832522.1	IDVLHLEFAK	Arthropoda	1	1	K05699	path:map04810													52900000000	46500000000	59700000000
Cluster10832522.1	IDVLHLEFAKR	Arthropoda	1	1	K05699	path:map04510													231000000	106000000
Cluster10832522.1	IDVLHLEFAKR	Arthropoda	1	1	K05699	path:map04520													231000000	106000000
Cluster10832522.1	IDVLHLEFAKR	Arthropoda	1	1	K05699	path:map04530													231000000	106000000
Cluster10832522.1	IDVLHLEFAKR	Arthropoda	1	1	K05699	path:map04810													231000000	106000000
Cluster10832522.1	ILEKIDVLHLEFAK	Arthropoda	1	1	K05699	path:map04510													165000000		191000000
Cluster10832522.1	ILEKIDVLHLEFAK	Arthropoda	1	1	K05699	path:map04520													165000000		191000000
Cluster10832522.1	ILEKIDVLHLEFAK	Arthropoda	1	1	K05699	path:map04530													165000000		191000000
Cluster10832522.1	ILEKIDVLHLEFAK	Arthropoda	1	1	K05699	path:map04810													165000000		191000000
Cluster10833291.1	KQDTSVSVDEHPR	Bacteria	1	1	K00626	path:map00071														364000000	720000000
Cluster10833291.1	KQDTSVSVDEHPR	Bacteria	1	1	K00626	path:map00280														364000000	720000000
Cluster10833291.1	KQDTSVSVDEHPR	Bacteria	1	1	K00626	path:map00310														364000000	720000000
Cluster10833291.1	KQDTSVSVDEHPR	Bacteria	1	1	K00626	path:map00362														364000000	720000000
Cluster10833291.1	KQDTSVSVDEHPR	Bacteria	1	1	K00626	path:map00380														364000000	720000000
Cluster10833291.1	KQDTSVSVDEHPR	Bacteria	1	1	K00626	path:map00620														364000000	720000000
Cluster10833291.1	KQDTSVSVDEHPR	Bacteria	1	1	K00626	path:map00630														364000000	720000000
Cluster10833291.1	KQDTSVSVDEHPR	Bacteria	1	1	K00626	path:map00650														364000000	720000000
Cluster10833291.1	KQDTSVSVDEHPR	Bacteria	1	1	K00626	path:map00720														364000000	720000000
Cluster10833291.1	KQDTSVSVDEHPR	Bacteria	1	1	K00626	path:map00900														364000000	720000000
Cluster10833291.1	KQDTSVSVDEHPR	Bacteria	1	1	K00626	path:map02020														364000000	720000000
Cluster10833291.1	KQDTSVSVDEHPR	Bacteria	1	1	K07508	path:map00062														364000000	720000000
Cluster10833291.1	KQDTSVSVDEHPR	Bacteria	1	1	K07508	path:map00071														364000000	720000000
Cluster10833291.1	KQDTSVSVDEHPR	Bacteria	1	1	K07508	path:map00280														364000000	720000000
Cluster10833291.1	QDTSVSVDEHPR	Bacteria	1	1	K00626	path:map00071														518000000	1140000000
Cluster10833291.1	QDTSVSVDEHPR	Bacteria	1	1	K00626	path:map00280														518000000	1140000000
Cluster10833291.1	QDTSVSVDEHPR	Bacteria	1	1	K00626	path:map00310														518000000	1140000000
Cluster10833291.1	QDTSVSVDEHPR	Bacteria	1	1	K00626	path:map00362														518000000	1140000000
Cluster10833291.1	QDTSVSVDEHPR	Bacteria	1	1	K00626	path:map00380														518000000	1140000000
Cluster10833291.1	QDTSVSVDEHPR	Bacteria	1	1	K00626	path:map00620														518000000	1140000000
Cluster10833291.1	QDTSVSVDEHPR	Bacteria	1	1	K00626	path:map00630														518000000	1140000000
Cluster10833291.1	QDTSVSVDEHPR	Bacteria	1	1	K00626	path:map00650														518000000	1140000000
Cluster10833291.1	QDTSVSVDEHPR	Bacteria	1	1	K00626	path:map00720														518000000	1140000000
Cluster10833291.1	QDTSVSVDEHPR	Bacteria	1	1	K00626	path:map00900														518000000	1140000000
Cluster10833291.1	QDTSVSVDEHPR	Bacteria	1	1	K00626	path:map02020														518000000	1140000000
Cluster10833291.1	QDTSVSVDEHPR	Bacteria	1	1	K07508	path:map00062														518000000	1140000000
Cluster10833291.1	QDTSVSVDEHPR	Bacteria	1	1	K07508	path:map00071														518000000	1140000000
Cluster10833291.1	QDTSVSVDEHPR	Bacteria	1	1	K07508	path:map00280														518000000	1140000000
Cluster10838012.1	DAAAAILDSTGLDADM*YR	Arthropoda	1	1	K17751	path:map04022													116000000000	73100000000	97700000000
Cluster10838012.1	DAAAAILDSTGLDADM*YR	Arthropoda	1	1	K17751	path:map04814													116000000000	73100000000	97700000000
Cluster10838012.1	DAAAAILDSTGLDADMYR	Arthropoda	1	1	K17751	path:map04022													17800000000	17300000000	31600000000
Cluster10838012.1	DAAAAILDSTGLDADMYR	Arthropoda	1	1	K17751	path:map04814													17800000000	17300000000	31600000000
Cluster10838012.1	ILAPAAVDK	Arthropoda	1	1	K17751	path:map04022													454000000000	362000000000	444000000000
Cluster10838012.1	ILAPAAVDK	Arthropoda	1	1	K17751	path:map04814													454000000000	362000000000	444000000000
Cluster10838012.1	YKILAPAAVDK	Arthropoda	1	1	K17751	path:map04022													3530000000	2710000000	2830000000
Cluster10838012.1	YKILAPAAVDK	Arthropoda	1	1	K17751	path:map04814													3530000000	2710000000	2830000000
Cluster10841678.1	FAQDGETLK	Fungi	1	1	K00616	path:map00030	21700000			58900000	126000000	71600000
Cluster10845115.1	AGVETLAQFLTGNM*AVAQITIR	Arthropoda	1	1															265000000	528000000	657000000
Cluster10845115.1	AGVETLAQFLTGNMAVAQITIR	Arthropoda	1	1															279000000	400000000	868000000
Cluster10845115.1	HTDTVLPR	Arthropoda	1	1															2500000000	4280000000	6890000000
Cluster10856155.1	ANVVGPWIER	Arthropoda	1	1	K05699	path:map04510													124000000000	30100000000
Cluster10856155.1	ANVVGPWIER	Arthropoda	1	1	K05699	path:map04520													124000000000	30100000000
Cluster10856155.1	ANVVGPWIER	Arthropoda	1	1	K05699	path:map04530													124000000000	30100000000
Cluster10856155.1	ANVVGPWIER	Arthropoda	1	1	K05699	path:map04810													124000000000	30100000000
Cluster10856155.1	QFAEKANVVGPWIER	Arthropoda	1	1	K05699	path:map04510													162000000	109000000
Cluster10856155.1	QFAEKANVVGPWIER	Arthropoda	1	1	K05699	path:map04520													162000000	109000000
Cluster10856155.1	QFAEKANVVGPWIER	Arthropoda	1	1	K05699	path:map04530													162000000	109000000
Cluster10856155.1	QFAEKANVVGPWIER	Arthropoda	1	1	K05699	path:map04810													162000000	109000000
Cluster10856630.1	IINDGAALLR	Arthropoda	1	1	K04348	path:map04010														3040000000	5650000000
Cluster10856630.1	IINDGAALLR	Arthropoda	1	1	K04348	path:map04020														3040000000	5650000000
Cluster10856630.1	IINDGAALLR	Arthropoda	1	1	K04348	path:map04022														3040000000	5650000000
Cluster10856630.1	IINDGAALLR	Arthropoda	1	1	K04348	path:map04114														3040000000	5650000000
Cluster10856630.1	IINDGAALLR	Arthropoda	1	1	K04348	path:map04218														3040000000	5650000000
Cluster10856630.1	IINDGAALLR	Arthropoda	1	1	K04348	path:map04310														3040000000	5650000000
Cluster10856630.1	IINDGAALLR	Arthropoda	1	1	K04348	path:map04370														3040000000	5650000000
Cluster10856630.1	QHFILEGR	Arthropoda	1	1	K04348	path:map04010														1040000000	3300000000
Cluster10856630.1	QHFILEGR	Arthropoda	1	1	K04348	path:map04020														1040000000	3300000000
Cluster10856630.1	QHFILEGR	Arthropoda	1	1	K04348	path:map04022														1040000000	3300000000
Cluster10856630.1	QHFILEGR	Arthropoda	1	1	K04348	path:map04114														1040000000	3300000000
Cluster10856630.1	QHFILEGR	Arthropoda	1	1	K04348	path:map04218														1040000000	3300000000
Cluster10856630.1	QHFILEGR	Arthropoda	1	1	K04348	path:map04310														1040000000	3300000000
Cluster10856630.1	QHFILEGR	Arthropoda	1	1	K04348	path:map04370														1040000000	3300000000
Cluster10856785.1	IVVGTPGR	Arthropoda	1	1	K12812	path:map03013													724000000	934000000	1770000000
Cluster10856785.1	IVVGTPGR	Arthropoda	1	1	K12812	path:map03015													724000000	934000000	1770000000
Cluster10856785.1	IVVGTPGR	Arthropoda	1	1	K12812	path:map03040													724000000	934000000	1770000000
Cluster10856785.1	VGVFFGGLPIQK	Arthropoda	1	1	K12812	path:map03013													1760000000	2200000000	4510000000
Cluster10856785.1	VGVFFGGLPIQK	Arthropoda	1	1	K12812	path:map03015													1760000000	2200000000	4510000000
Cluster10856785.1	VGVFFGGLPIQK	Arthropoda	1	1	K12812	path:map03040													1760000000	2200000000	4510000000
Cluster10856947.1	DLEEANIQHESSLASLR	Arthropoda	1	1	K17751	path:map04022	42100000	122000000	20700000	17800000			17100000			36600000			417000000000	275000000000	364000000000
Cluster10856947.1	DLEEANIQHESSLASLR	Arthropoda	1	1	K17751	path:map04814	42100000	122000000	20700000	17800000			17100000			36600000			417000000000	275000000000	364000000000
Cluster10856947.1	HNDAVAEM*GEQIDTLNK	Arthropoda	1	1	K17751	path:map04022													72900000000	43200000000	41200000000
Cluster10856947.1	HNDAVAEM*GEQIDTLNK	Arthropoda	1	1	K17751	path:map04814													72900000000	43200000000	41200000000
Cluster10856947.1	HNDAVAEMGEQIDTLNK	Arthropoda	1	1	K17751	path:map04022													65800000000	29200000000	57000000000
Cluster10856947.1	HNDAVAEMGEQIDTLNK	Arthropoda	1	1	K17751	path:map04814													65800000000	29200000000	57000000000
Cluster10856947.1	KHNDAVAEM*GEQIDTLNK	Arthropoda	1	1	K17751	path:map04022													8410000000	5480000000	6600000000
Cluster10856947.1	KHNDAVAEM*GEQIDTLNK	Arthropoda	1	1	K17751	path:map04814													8410000000	5480000000	6600000000
Cluster10856947.1	KHNDAVAEMGEQIDTLNK	Arthropoda	1	1	K17751	path:map04022													5290000000	2780000000	8070000000
Cluster10856947.1	KHNDAVAEMGEQIDTLNK	Arthropoda	1	1	K17751	path:map04814													5290000000	2780000000	8070000000
Cluster10856947.1	KKHNDAVAEM*GEQIDTLNK	Arthropoda	1	1	K17751	path:map04022													1040000000	4150000000	4450000000
Cluster10856947.1	KKHNDAVAEM*GEQIDTLNK	Arthropoda	1	1	K17751	path:map04814													1040000000	4150000000	4450000000
Cluster10856947.1	KKHNDAVAEMGEQIDTLNK	Arthropoda	1	1	K17751	path:map04022													269000000	996000000
Cluster10856947.1	KKHNDAVAEMGEQIDTLNK	Arthropoda	1	1	K17751	path:map04814													269000000	996000000
Cluster10856947.1	LEEAGGATSAQIELNK	Arthropoda	1	1	K17751	path:map04022	622000000	1460000000	320000000	323000000			120000000			466000000			188000000000	120000000000	155000000000
Cluster10856947.1	LEEAGGATSAQIELNK	Arthropoda	1	1	K17751	path:map04814	622000000	1460000000	320000000	323000000			120000000			466000000			188000000000	120000000000	155000000000
Cluster10856947.1	LEEAGGATSAQIELNKK	Arthropoda	1	1	K17751	path:map04022													5640000000	3240000000	5440000000
Cluster10856947.1	LEEAGGATSAQIELNKK	Arthropoda	1	1	K17751	path:map04814													5640000000	3240000000	5440000000
Cluster10856947.1	RDLEEANIQHESSLASLR	Arthropoda	1	1	K17751	path:map04022													10400000000	6780000000	9960000000
Cluster10856947.1	RDLEEANIQHESSLASLR	Arthropoda	1	1	K17751	path:map04814													10400000000	6780000000	9960000000
Cluster108666.2	ITAEGYTM*SEAEVINYM*R	Bacteria	1	1	K06491	path:map03265															64700000
Cluster108666.2	ITAEGYTM*SEAEVINYM*R	Bacteria	1	1	K06491	path:map04514															64700000
Cluster108666.2	ITAEGYTM*SEAEVINYMR	Bacteria	1	1	K06491	path:map03265													42300000	34500000
Cluster108666.2	ITAEGYTM*SEAEVINYMR	Bacteria	1	1	K06491	path:map04514													42300000	34500000
Cluster108666.2	ITAEGYTMSEAEVINYMR	Bacteria	1	1	K06491	path:map03265													153000000	48700000	183000000
Cluster108666.2	ITAEGYTMSEAEVINYMR	Bacteria	1	1	K06491	path:map04514													153000000	48700000	183000000
Cluster1086830.1	DEPPLPDDDINK	Arthropoda	1	1	K03247														563000000	557000000	677000000
Cluster1086830.1	IGYESLFVEIPVVIK	Arthropoda	1	1	K03247														362000000	258000000	664000000
Cluster1086830.1	LTPQAIQM*YK	Arthropoda	1	1	K03247														216000000		368000000
Cluster1086830.1	YLDLGTATVLENQLR	Arthropoda	1	1	K03247															503000000	157000000
Cluster1087290.1	LALQHNIGLGGAVVVALYR	Arthropoda	1	1	K08764	path:map00120													2540000000		1470000000
Cluster1087290.1	LALQHNIGLGGAVVVALYR	Arthropoda	1	1	K08764	path:map01040													2540000000		1470000000
Cluster1087290.1	LALQHNIGLGGAVVVALYR	Arthropoda	1	1	K08764	path:map04146													2540000000		1470000000
Cluster1087290.1	NVNVAADSSIFQADVLFK	Arthropoda	1	1	K08764	path:map00120															411000000
Cluster1087290.1	NVNVAADSSIFQADVLFK	Arthropoda	1	1	K08764	path:map01040															411000000
Cluster1087290.1	NVNVAADSSIFQADVLFK	Arthropoda	1	1	K08764	path:map04146															411000000
Cluster1087290.1	TLAIAM*EEDDENLIER	Arthropoda	1	1	K08764	path:map00120													183000000	696000000	822000000
Cluster1087290.1	TLAIAM*EEDDENLIER	Arthropoda	1	1	K08764	path:map01040													183000000	696000000	822000000
Cluster1087290.1	TLAIAM*EEDDENLIER	Arthropoda	1	1	K08764	path:map04146													183000000	696000000	822000000
Cluster1087290.1	TLAIAMEEDDENLIER	Arthropoda	1	1	K08764	path:map00120															563000000
Cluster1087290.1	TLAIAMEEDDENLIER	Arthropoda	1	1	K08764	path:map01040															563000000
Cluster1087290.1	TLAIAMEEDDENLIER	Arthropoda	1	1	K08764	path:map04146															563000000
Cluster1087290.1	VINGPGGAEGYWIIDAK	Arthropoda	1	1	K08764	path:map00120													419000000	820000000	1860000000
Cluster1087290.1	VINGPGGAEGYWIIDAK	Arthropoda	1	1	K08764	path:map01040													419000000	820000000	1860000000
Cluster1087290.1	VINGPGGAEGYWIIDAK	Arthropoda	1	1	K08764	path:map04146													419000000	820000000	1860000000
Cluster1087290.1	YVVNPSGGLISK	Arthropoda	1	1	K08764	path:map00120													1250000000	2590000000	6420000000
Cluster1087290.1	YVVNPSGGLISK	Arthropoda	1	1	K08764	path:map01040													1250000000	2590000000	6420000000
Cluster1087290.1	YVVNPSGGLISK	Arthropoda	1	1	K08764	path:map04146													1250000000	2590000000	6420000000
Cluster1087633.1	ALLDVFR	Fungi	1	1	K15040	path:map04020	243000000					371000000			491000000
Cluster1087633.1	ALLDVFR	Fungi	1	1	K15040	path:map04022	243000000					371000000			491000000
Cluster1087633.1	ALLDVFR	Fungi	1	1	K15040	path:map04216	243000000					371000000			491000000
Cluster1087633.1	ALLDVFR	Fungi	1	1	K15040	path:map04217	243000000					371000000			491000000
Cluster1087633.1	ALLDVFR	Fungi	1	1	K15040	path:map04218	243000000					371000000			491000000
Cluster1087633.1	GPTFTVDTVVSR	Fungi	1	1	K15040	path:map04020	172000000	13100000	128000000	324000000	469000000	276000000			308000000	75600000
Cluster1087633.1	GPTFTVDTVVSR	Fungi	1	1	K15040	path:map04022	172000000	13100000	128000000	324000000	469000000	276000000			308000000	75600000
Cluster1087633.1	GPTFTVDTVVSR	Fungi	1	1	K15040	path:map04216	172000000	13100000	128000000	324000000	469000000	276000000			308000000	75600000
Cluster1087633.1	GPTFTVDTVVSR	Fungi	1	1	K15040	path:map04217	172000000	13100000	128000000	324000000	469000000	276000000			308000000	75600000
Cluster1087633.1	GPTFTVDTVVSR	Fungi	1	1	K15040	path:map04218	172000000	13100000	128000000	324000000	469000000	276000000			308000000	75600000
Cluster1087633.1	LNEPSPSGPAHK	Fungi	1	1	K15040	path:map04020	16900000					23500000			24900000
Cluster1087633.1	LNEPSPSGPAHK	Fungi	1	1	K15040	path:map04022	16900000					23500000			24900000
Cluster1087633.1	LNEPSPSGPAHK	Fungi	1	1	K15040	path:map04216	16900000					23500000			24900000
Cluster1087633.1	LNEPSPSGPAHK	Fungi	1	1	K15040	path:map04217	16900000					23500000			24900000
Cluster1087633.1	LNEPSPSGPAHK	Fungi	1	1	K15040	path:map04218	16900000					23500000			24900000
Cluster1087633.1	SGFLLGGEAAYNVADGSISR	Fungi	1	1	K15040	path:map04020	11000000		21400000	52600000	79500000	27800000	12200000		68900000	10600000	18200000
Cluster1087633.1	SGFLLGGEAAYNVADGSISR	Fungi	1	1	K15040	path:map04022	11000000		21400000	52600000	79500000	27800000	12200000		68900000	10600000	18200000
Cluster1087633.1	SGFLLGGEAAYNVADGSISR	Fungi	1	1	K15040	path:map04216	11000000		21400000	52600000	79500000	27800000	12200000		68900000	10600000	18200000
Cluster1087633.1	SGFLLGGEAAYNVADGSISR	Fungi	1	1	K15040	path:map04217	11000000		21400000	52600000	79500000	27800000	12200000		68900000	10600000	18200000
Cluster1087633.1	SGFLLGGEAAYNVADGSISR	Fungi	1	1	K15040	path:map04218	11000000		21400000	52600000	79500000	27800000	12200000		68900000	10600000	18200000
Cluster108917.1	CLELFEELSEDK	Arthropoda	1	1	K04079	path:map04141													168000000	267000000	435000000
Cluster108917.1	CLELFEELSEDK	Arthropoda	1	1	K04079	path:map04151													168000000	267000000	435000000
Cluster108917.1	CLELFEELSEDK	Arthropoda	1	1	K04079	path:map04217													168000000	267000000	435000000
Cluster108917.1	CYEQFSK	Arthropoda	1	1	K04079	path:map04141													558000000	765000000	1250000000
Cluster108917.1	CYEQFSK	Arthropoda	1	1	K04079	path:map04151													558000000	765000000	1250000000
Cluster108917.1	CYEQFSK	Arthropoda	1	1	K04079	path:map04217													558000000	765000000	1250000000
Cluster108917.1	DLVM*LLFETALLSSGFALEDPQVHASR	Arthropoda	1	1	K04079	path:map04141
Cluster108917.1	DLVM*LLFETALLSSGFALEDPQVHASR	Arthropoda	1	1	K04079	path:map04151
Cluster108917.1	DLVM*LLFETALLSSGFALEDPQVHASR	Arthropoda	1	1	K04079	path:map04217
Cluster108917.1	EDQTEYLEESK	Arthropoda	1	1	K04079	path:map04141							24700000						7350000000	6940000000
Cluster108917.1	EDQTEYLEESK	Arthropoda	1	1	K04079	path:map04151							24700000						7350000000	6940000000
Cluster108917.1	EDQTEYLEESK	Arthropoda	1	1	K04079	path:map04217							24700000						7350000000	6940000000
Cluster108917.1	EGLELPEDEDEK	Arthropoda	1	1	K04079	path:map04141													5630000000	7560000000	10800000000
Cluster108917.1	EGLELPEDEDEK	Arthropoda	1	1	K04079	path:map04151													5630000000	7560000000	10800000000
Cluster108917.1	EGLELPEDEDEK	Arthropoda	1	1	K04079	path:map04217													5630000000	7560000000	10800000000
Cluster108917.1	EGLELPEDEDEKK	Arthropoda	1	1	K04079	path:map04141														3130000000	6700000000
Cluster108917.1	EGLELPEDEDEKK	Arthropoda	1	1	K04079	path:map04151														3130000000	6700000000
Cluster108917.1	EGLELPEDEDEKK	Arthropoda	1	1	K04079	path:map04217														3130000000	6700000000
Cluster108917.1	EQVANSSFVER	Arthropoda	1	1	K04079	path:map04141							115000000						12300000000	17900000000	23100000000
Cluster108917.1	EQVANSSFVER	Arthropoda	1	1	K04079	path:map04151							115000000						12300000000	17900000000	23100000000
Cluster108917.1	EQVANSSFVER	Arthropoda	1	1	K04079	path:map04217							115000000						12300000000	17900000000	23100000000
Cluster108917.1	GFEVVYM*TEPIDEYVVQQLK	Arthropoda	1	1	K04079	path:map04141							14100000						910000000	1610000000	1760000000
Cluster108917.1	GFEVVYM*TEPIDEYVVQQLK	Arthropoda	1	1	K04079	path:map04151							14100000						910000000	1610000000	1760000000
Cluster108917.1	GFEVVYM*TEPIDEYVVQQLK	Arthropoda	1	1	K04079	path:map04217							14100000						910000000	1610000000	1760000000
Cluster108917.1	GFEVVYMTEPIDEYVVQQLK	Arthropoda	1	1	K04079	path:map04141													457000000		1110000000
Cluster108917.1	GFEVVYMTEPIDEYVVQQLK	Arthropoda	1	1	K04079	path:map04151													457000000		1110000000
Cluster108917.1	GFEVVYMTEPIDEYVVQQLK	Arthropoda	1	1	K04079	path:map04217													457000000		1110000000
Cluster108917.1	HLEINPDHPIM*ENLR	Arthropoda	1	1	K04079	path:map04141													2100000000	1670000000	3580000000
Cluster108917.1	HLEINPDHPIM*ENLR	Arthropoda	1	1	K04079	path:map04151													2100000000	1670000000	3580000000
Cluster108917.1	HLEINPDHPIM*ENLR	Arthropoda	1	1	K04079	path:map04217													2100000000	1670000000	3580000000
Cluster108917.1	HLEINPDHPIMENLR	Arthropoda	1	1	K04079	path:map04141														426000000	2140000000
Cluster108917.1	HLEINPDHPIMENLR	Arthropoda	1	1	K04079	path:map04151														426000000	2140000000
Cluster108917.1	HLEINPDHPIMENLR	Arthropoda	1	1	K04079	path:map04217														426000000	2140000000
Cluster108917.1	HNDDEQYLWESSAGGSFTVRPDNGEPIGR	Arthropoda	1	1	K04079	path:map04141													1870000000	420000000	3680000000
Cluster108917.1	HNDDEQYLWESSAGGSFTVRPDNGEPIGR	Arthropoda	1	1	K04079	path:map04151													1870000000	420000000	3680000000
Cluster108917.1	HNDDEQYLWESSAGGSFTVRPDNGEPIGR	Arthropoda	1	1	K04079	path:map04217													1870000000	420000000	3680000000
Cluster108917.1	IEDVGEDEEEDKPK	Arthropoda	1	1	K04079	path:map04141													5210000000	6690000000	6200000000
Cluster108917.1	IEDVGEDEEEDKPK	Arthropoda	1	1	K04079	path:map04151													5210000000	6690000000	6200000000
Cluster108917.1	IEDVGEDEEEDKPK	Arthropoda	1	1	K04079	path:map04217													5210000000	6690000000	6200000000
Cluster108917.1	IEDVGEDEEEDKPKEEK	Arthropoda	1	1	K04079	path:map04141													6850000000	9920000000	12800000000
Cluster108917.1	IEDVGEDEEEDKPKEEK	Arthropoda	1	1	K04079	path:map04151													6850000000	9920000000	12800000000
Cluster108917.1	IEDVGEDEEEDKPKEEK	Arthropoda	1	1	K04079	path:map04217													6850000000	9920000000	12800000000
Cluster108917.1	LGLGFDDEDTSNAEDEK	Arthropoda	1	1	K04079	path:map04141							15200000						2890000000	4240000000	4270000000
Cluster108917.1	LGLGFDDEDTSNAEDEK	Arthropoda	1	1	K04079	path:map04151							15200000						2890000000	4240000000	4270000000
Cluster108917.1	LGLGFDDEDTSNAEDEK	Arthropoda	1	1	K04079	path:map04217							15200000						2890000000	4240000000	4270000000
Cluster108917.1	M*DM*EVPTLEGDSEEASR	Arthropoda	1	1	K04079	path:map04141													539000000	808000000	560000000
Cluster108917.1	M*DM*EVPTLEGDSEEASR	Arthropoda	1	1	K04079	path:map04151													539000000	808000000	560000000
Cluster108917.1	M*DM*EVPTLEGDSEEASR	Arthropoda	1	1	K04079	path:map04217													539000000	808000000	560000000
Cluster108917.1	M*DMEVPTLEGDSEEASR	Arthropoda	1	1	K04079	path:map04141														35900000	58100000
Cluster108917.1	M*DMEVPTLEGDSEEASR	Arthropoda	1	1	K04079	path:map04151														35900000	58100000
Cluster108917.1	M*DMEVPTLEGDSEEASR	Arthropoda	1	1	K04079	path:map04217														35900000	58100000
Cluster108917.1	RGFEVVYM*TEPIDEYVVQQLK	Arthropoda	1	1	K04079	path:map04141															409000000
Cluster108917.1	RGFEVVYM*TEPIDEYVVQQLK	Arthropoda	1	1	K04079	path:map04151															409000000
Cluster108917.1	RGFEVVYM*TEPIDEYVVQQLK	Arthropoda	1	1	K04079	path:map04217															409000000
Cluster108917.1	RGFEVVYMTEPIDEYVVQQLK	Arthropoda	1	1	K04079	path:map04141													421000000
Cluster108917.1	RGFEVVYMTEPIDEYVVQQLK	Arthropoda	1	1	K04079	path:map04151													421000000
Cluster108917.1	RGFEVVYMTEPIDEYVVQQLK	Arthropoda	1	1	K04079	path:map04217													421000000
Cluster108917.1	YHTSASGDEM*CSLK	Arthropoda	1	1	K04079	path:map04141													293000000	454000000	771000000
Cluster108917.1	YHTSASGDEM*CSLK	Arthropoda	1	1	K04079	path:map04151													293000000	454000000	771000000
Cluster108917.1	YHTSASGDEM*CSLK	Arthropoda	1	1	K04079	path:map04217													293000000	454000000	771000000
Cluster108917.1	YTEDEELNK	Arthropoda	1	1	K04079	path:map04141							38600000						8660000000	12300000000	15800000000
Cluster108917.1	YTEDEELNK	Arthropoda	1	1	K04079	path:map04151							38600000						8660000000	12300000000	15800000000
Cluster108917.1	YTEDEELNK	Arthropoda	1	1	K04079	path:map04217							38600000						8660000000	12300000000	15800000000
Cluster10929202.1	DMYEDELIPLFEK	Arthropoda	1	1	K13160														86900000	70000000	330000000
Cluster10929202.1	GYAFITFTNR	Arthropoda	1	1	K13160														1960000000	2760000000	5570000000
Cluster10935402.1	DWLDSPWSGFFEGK	Arthropoda	1	1	K00164	path:map00020													291000000		297000000
Cluster10935402.1	FSSPPPNAAEFVIHK	Arthropoda	1	1	K00164	path:map00020													3150000000		3370000000
Cluster1094621.1	AVDGQFINVER	Arthropoda	1	1	K00289	path:map00670														4020000000	3850000000
Cluster1094621.1	GTAPM*VPQPAEGATYDPLLNK	Arthropoda	1	1	K00289	path:map00670														177000000	393000000
Cluster1094621.1	TAGFSIFWADDGLDTGPILLQK	Arthropoda	1	1	K00289	path:map00670															489000000
Cluster1094621.1	YGQVNDSQVVEFTEEELNITNSLR	Arthropoda	1	1	K00289	path:map00670														318000000	547000000
Cluster109506.1	LGQDIISPLISVK	Arthropoda	1	1	K15292														217000000		360000000
Cluster109506.1	LVVEENVGR	Arthropoda	1	1	K15292																400000000
Cluster109506.1	RLDTFFELEEK	Arthropoda	1	1	K15292														31600000		99500000
Cluster10959151.1	AVIAESYER	Arthropoda	1	1	K01681	path:map00020													1180000000	2370000000
Cluster10959151.1	AVIAESYER	Arthropoda	1	1	K01681	path:map00630													1180000000	2370000000
Cluster10959151.1	AVIAESYER	Arthropoda	1	1	K01681	path:map00720													1180000000	2370000000
Cluster10959151.1	DETPLIALVGK	Arthropoda	1	1	K01681	path:map00020													872000000	1380000000	1910000000
Cluster10959151.1	DETPLIALVGK	Arthropoda	1	1	K01681	path:map00630													872000000	1380000000	1910000000
Cluster10959151.1	DETPLIALVGK	Arthropoda	1	1	K01681	path:map00720													872000000	1380000000	1910000000
Cluster10959151.1	GPYLLGIR	Arthropoda	1	1	K01681	path:map00020														1960000000	2240000000
Cluster10959151.1	GPYLLGIR	Arthropoda	1	1	K01681	path:map00630														1960000000	2240000000
Cluster10959151.1	GPYLLGIR	Arthropoda	1	1	K01681	path:map00720														1960000000	2240000000
Cluster10959277.1	ADIIFLVYDPAK	Arthropoda	1	1	K12483	path:map04144													1860000000	1300000000	1150000000
Cluster10959277.1	LDVGPETEAILDQLK	Arthropoda	1	1	K12483	path:map04144													3940000000	4040000000	3790000000
Cluster10959277.1	VNIVEIPGILEIR	Arthropoda	1	1	K12483	path:map04144													4330000000	2750000000	3510000000
Cluster10959485.1	GM*GTDDSTLIR	Arthropoda	1	1	K17095								74700000						4400000000		6530000000
Cluster10959485.1	GMGTDDSTLIR	Arthropoda	1	1	K17095																1530000000
Cluster10959485.1	TAYFAER	Arthropoda	1	1	K17095														6380000000		9700000000
Cluster10973581.1	DNIDLQWSEGFYR	Fungi	1	1	K01113	path:map00790					15700000				19400000
Cluster10973581.1	DNIDLQWSEGFYR	Fungi	1	1	K01113	path:map02020					15700000				19400000
Cluster10979388.1	DHFIFSNPDDTSTQVISR	Fungi	1	1	K01061	path:map00361					12600000	12600000					7960000
Cluster10979388.1	DHFIFSNPDDTSTQVISR	Fungi	1	1	K01061	path:map00364					12600000	12600000					7960000
Cluster10979388.1	DHFIFSNPDDTSTQVISR	Fungi	1	1	K01061	path:map00623					12600000	12600000					7960000
Cluster110014.1	AVLEANAYQTR	Fungi	1	1	K00864	path:map00561	46100000		36000000	62300000	98800000	58000000			176000000	23300000
Cluster110014.1	DITGLPLSTYFSAIK	Fungi	1	1	K00864	path:map00561						10200000			12400000
Cluster110014.1	ETTVAWSR	Fungi	1	1	K00864	path:map00561					24500000	29600000			33500000
Cluster110014.1	GSIEFNPSLFDFER	Fungi	1	1	K00864	path:map00561	6650000					8130000
Cluster110014.1	TLLLNSSTLR	Fungi	1	1	K00864	path:map00561	47200000		33000000	52000000	44600000	48500000				20600000
Cluster1100697.1	TFALITILSR	Arthropoda	1	1	K15980														320000000
Cluster1103164.1	TTGIVLDSGDGVTHTVPIYEGFSIPHAILR	Fungi	1	1	K05692	path:map04015	24200000												2180000000	3280000000	159000000
Cluster1103164.1	TTGIVLDSGDGVTHTVPIYEGFSIPHAILR	Fungi	1	1	K05692	path:map04145	24200000												2180000000	3280000000	159000000
Cluster1103164.1	TTGIVLDSGDGVTHTVPIYEGFSIPHAILR	Fungi	1	1	K05692	path:map04210	24200000												2180000000	3280000000	159000000
Cluster1103164.1	TTGIVLDSGDGVTHTVPIYEGFSIPHAILR	Fungi	1	1	K05692	path:map04390	24200000												2180000000	3280000000	159000000
Cluster1103164.1	TTGIVLDSGDGVTHTVPIYEGFSIPHAILR	Fungi	1	1	K05692	path:map04391	24200000												2180000000	3280000000	159000000
Cluster1103164.1	TTGIVLDSGDGVTHTVPIYEGFSIPHAILR	Fungi	1	1	K05692	path:map04510	24200000												2180000000	3280000000	159000000
Cluster1103164.1	TTGIVLDSGDGVTHTVPIYEGFSIPHAILR	Fungi	1	1	K05692	path:map04520	24200000												2180000000	3280000000	159000000
Cluster1103164.1	TTGIVLDSGDGVTHTVPIYEGFSIPHAILR	Fungi	1	1	K05692	path:map04530	24200000												2180000000	3280000000	159000000
Cluster1103164.1	TTGIVLDSGDGVTHTVPIYEGFSIPHAILR	Fungi	1	1	K05692	path:map04810	24200000												2180000000	3280000000	159000000
Cluster1103164.1	TTGIVLDSGDGVTHTVPIYEGFSIPHAILR	Fungi	1	1	K05692	path:map04814	24200000												2180000000	3280000000	159000000
Cluster1103164.1	TTGIVLDSGDGVTHTVPIYEGFSIPHAILR	Fungi	1	1	K10355	path:map04814	24200000												2180000000	3280000000	159000000
Cluster1103164.1	TTGIVLDSGDGVTHTVPIYEGFSIPHAILR	Fungi	1	1	K12313	path:map04371	24200000												2180000000	3280000000	159000000
Cluster1103164.1	TTGIVLDSGDGVTHTVPIYEGFSIPHAILR	Fungi	1	1	K12313	path:map04814	24200000												2180000000	3280000000	159000000
Cluster11042294.1	EYIAEWR	Arthropoda	1	1	K12046	path:map04814													173000000000	215000000	170000000000
Cluster11042294.1	SDLDEQLK	Arthropoda	1	1	K12046	path:map04814													74200000000	68800000000	64100000000
Cluster11042511.1	DLEVLAAK	Arthropoda	1	1	K02127	path:map00190													7710000000	6610000000	8610000000
Cluster11042511.1	HM*VQWIVNEVLK	Arthropoda	1	1	K02127	path:map00190													485000000		707000000
Cluster11042511.1	LDYQIQIQNLER	Arthropoda	1	1	K02127	path:map00190													4250000000
Cluster11042511.1	RLDYQIQIQNLER	Arthropoda	1	1	K02127	path:map00190													5580000000	3850000000	5860000000
Cluster11042703.1	FGHVFM*AETGTSVGEISGQSK	Arthropoda	1	1	K24736														1920000000		2050000000
Cluster11042703.1	LITGSEDNTIGIFEGPPFK	Arthropoda	1	1	K24736														3320000000	3110000000	3470000000
Cluster11042703.1	M*AETGTSVGEISGQSK	Arthropoda	1	1	K24736														76000000	33700000
Cluster11049564.1	TAQIILDLSFPDPPVTFTLVK	Arthropoda	1	1	K11278														1820000000	383000000	2770000000
Cluster11049564.1	TPIALLEM*GK	Arthropoda	1	1	K11278														2290000000	3480000000	4380000000
Cluster11049564.1	TPIALLEMGK	Arthropoda	1	1	K11278														2060000000	1560000000	3820000000
Cluster11060172.1	NFVAEVK	Arthropoda	1	1	K24052															1170000000	1470000000
Cluster11060172.1	SLTLNVPATESK	Arthropoda	1	1	K24052															887000000	1240000000
Cluster1110721.1	DVSTEDVQLADQLPEDQK	Arthropoda	1	1	K07299	path:map04066													1380000000	706000000	694000000
Cluster1110721.1	EFGVDSGPR	Arthropoda	1	1	K07299	path:map04066													4750000000	4340000000	3080000000
Cluster1110721.1	ITETIAEER	Arthropoda	1	1	K07299	path:map04066													15200000000	20100000000	18900000000
Cluster1110721.1	SLEESLSATLSNQTLK	Arthropoda	1	1	K07299	path:map04066													1810000000	1020000000	1490000000
Cluster1111314.1	AIVTSSATNFETR	Arthropoda	1	1	K06569														559000000		797000000
Cluster1111314.1	DFENRPGYDNNQK	Arthropoda	1	1	K06569														378000000		427000000
Cluster1111314.1	FGDQENFM*NRPGYDSNQR	Arthropoda	1	1	K06569														181000000		243000000
Cluster11137555.1	LLESEEAR	Arthropoda	1	1	K07611	path:map04210														5560000000	6860000000
Cluster11137555.1	LLESEEAR	Arthropoda	1	1	K07611	path:map04214														5560000000	6860000000
Cluster11137555.1	VALDLEIAAYR	Arthropoda	1	1	K07611	path:map04210							13300000						2270000000	1920000000	4300000000
Cluster11137555.1	VALDLEIAAYR	Arthropoda	1	1	K07611	path:map04214							13300000						2270000000	1920000000	4300000000
Cluster11137555.1	YADSLAALEAELSR	Arthropoda	1	1	K07611	path:map04210							29100000						1960000000	2440000000	3200000000
Cluster11137555.1	YADSLAALEAELSR	Arthropoda	1	1	K07611	path:map04214							29100000						1960000000	2440000000	3200000000
Cluster11137585.1	LNDVVIVSAVR	Arthropoda	1	1	K00626	path:map00071													1400000000	1690000000	1880000000
Cluster11137585.1	LNDVVIVSAVR	Arthropoda	1	1	K00626	path:map00280													1400000000	1690000000	1880000000
Cluster11137585.1	LNDVVIVSAVR	Arthropoda	1	1	K00626	path:map00310													1400000000	1690000000	1880000000
Cluster11137585.1	LNDVVIVSAVR	Arthropoda	1	1	K00626	path:map00362													1400000000	1690000000	1880000000
Cluster11137585.1	LNDVVIVSAVR	Arthropoda	1	1	K00626	path:map00380													1400000000	1690000000	1880000000
Cluster11137585.1	LNDVVIVSAVR	Arthropoda	1	1	K00626	path:map00620													1400000000	1690000000	1880000000
Cluster11137585.1	LNDVVIVSAVR	Arthropoda	1	1	K00626	path:map00630													1400000000	1690000000	1880000000
Cluster11137585.1	LNDVVIVSAVR	Arthropoda	1	1	K00626	path:map00650													1400000000	1690000000	1880000000
Cluster11137585.1	LNDVVIVSAVR	Arthropoda	1	1	K00626	path:map00720													1400000000	1690000000	1880000000
Cluster11137585.1	LNDVVIVSAVR	Arthropoda	1	1	K00626	path:map00900													1400000000	1690000000	1880000000
Cluster11137585.1	LNDVVIVSAVR	Arthropoda	1	1	K00626	path:map02020													1400000000	1690000000	1880000000
Cluster11137585.1	TPM*GSFLGSLSSISATK	Arthropoda	1	1	K00626	path:map00071													44400000	1020000000	1330000000
Cluster11137585.1	TPM*GSFLGSLSSISATK	Arthropoda	1	1	K00626	path:map00280													44400000	1020000000	1330000000
Cluster11137585.1	TPM*GSFLGSLSSISATK	Arthropoda	1	1	K00626	path:map00310													44400000	1020000000	1330000000
Cluster11137585.1	TPM*GSFLGSLSSISATK	Arthropoda	1	1	K00626	path:map00362													44400000	1020000000	1330000000
Cluster11137585.1	TPM*GSFLGSLSSISATK	Arthropoda	1	1	K00626	path:map00380													44400000	1020000000	1330000000
Cluster11137585.1	TPM*GSFLGSLSSISATK	Arthropoda	1	1	K00626	path:map00620													44400000	1020000000	1330000000
Cluster11137585.1	TPM*GSFLGSLSSISATK	Arthropoda	1	1	K00626	path:map00630													44400000	1020000000	1330000000
Cluster11137585.1	TPM*GSFLGSLSSISATK	Arthropoda	1	1	K00626	path:map00650													44400000	1020000000	1330000000
Cluster11137585.1	TPM*GSFLGSLSSISATK	Arthropoda	1	1	K00626	path:map00720													44400000	1020000000	1330000000
Cluster11137585.1	TPM*GSFLGSLSSISATK	Arthropoda	1	1	K00626	path:map00900													44400000	1020000000	1330000000
Cluster11137585.1	TPM*GSFLGSLSSISATK	Arthropoda	1	1	K00626	path:map02020													44400000	1020000000	1330000000
Cluster11137585.1	TPMGSFLGSLSSISATK	Arthropoda	1	1	K00626	path:map00071														319000000	446000000
Cluster11137585.1	TPMGSFLGSLSSISATK	Arthropoda	1	1	K00626	path:map00280														319000000	446000000
Cluster11137585.1	TPMGSFLGSLSSISATK	Arthropoda	1	1	K00626	path:map00310														319000000	446000000
Cluster11137585.1	TPMGSFLGSLSSISATK	Arthropoda	1	1	K00626	path:map00362														319000000	446000000
Cluster11137585.1	TPMGSFLGSLSSISATK	Arthropoda	1	1	K00626	path:map00380														319000000	446000000
Cluster11137585.1	TPMGSFLGSLSSISATK	Arthropoda	1	1	K00626	path:map00620														319000000	446000000
Cluster11137585.1	TPMGSFLGSLSSISATK	Arthropoda	1	1	K00626	path:map00630														319000000	446000000
Cluster11137585.1	TPMGSFLGSLSSISATK	Arthropoda	1	1	K00626	path:map00650														319000000	446000000
Cluster11137585.1	TPMGSFLGSLSSISATK	Arthropoda	1	1	K00626	path:map00720														319000000	446000000
Cluster11137585.1	TPMGSFLGSLSSISATK	Arthropoda	1	1	K00626	path:map00900														319000000	446000000
Cluster11137585.1	TPMGSFLGSLSSISATK	Arthropoda	1	1	K00626	path:map02020														319000000	446000000
Cluster11142189.1	LLQSGELIK	Arthropoda	1	1	K03676														2990000000	3550000000	4690000000
Cluster11142189.1	SYTAIELDDREDAQEIQDVLGEITGAR	Arthropoda	1	1	K03676														1430000000	1580000000	1460000000
Cluster11142189.1	VFLNGECLGGGTDVK	Arthropoda	1	1	K03676														171000000	220000000	208000000
Cluster11152364.1	ETLINQPATR	Arthropoda	1	1	K17732														16400000000	14500000000	18300000000
Cluster11152364.1	VASEDSGAATATVGLWIDSGSR	Arthropoda	1	1	K17732														1510000000	843000000	1810000000
Cluster11157479.1	ALLEVVQSGQK	Arthropoda	1	1	K02731	path:map03050													1900000000	2990000000	4230000000
Cluster11157479.1	YYTPEEVSTEK	Arthropoda	1	1	K02731	path:map03050													1030000000	1110000000	1700000000
Cluster11157833.1	IQQWSEYENSLER	Arthropoda	1	1	K19326														545000000		385000000
Cluster11157833.1	LLAWLTDAETSLK	Arthropoda	1	1	K19326														513000000		445000000
Cluster11160168.1	DVSNDIGNEAER	Arthropoda	1	1	K16543														7940000000	20800000000	21400000000
Cluster11160168.1	LKNELQADQTIK	Arthropoda	1	1	K16543																781000000
Cluster11160168.1	NELQADQTIK	Arthropoda	1	1	K16543															8550000000	9130000000
Cluster11160168.1	SLSDYYETELNK	Arthropoda	1	1	K16543														7730000000	15500000000	20200000000
Cluster11161024.1	DVPFSAIYFPM*YAHTK	Arthropoda	1	1	K15105														207000000		180000000
Cluster11161024.1	LADEGGYNTPLSLLVSGAIAGVPAAALVTPADVIK	Arthropoda	1	1	K15105														918000000		931000000
Cluster11162242.1	AWNDHLNR	Arthropoda	1	1															52200000000	31000000000	45000000000
Cluster11162242.1	HLSPPLSTK	Arthropoda	1	1															75700000000	43200000000	63500000000
Cluster1116863.1	AEELEEAK	Arthropoda	1	1	K17751	path:map04022													230000000000	206000000000	189000000000
Cluster1116863.1	AEELEEAK	Arthropoda	1	1	K17751	path:map04814													230000000000	206000000000	189000000000
Cluster1116863.1	AEELEEAKR	Arthropoda	1	1	K17751	path:map04022													222000000000	229000000000	196000000000
Cluster1116863.1	AEELEEAKR	Arthropoda	1	1	K17751	path:map04814													222000000000	229000000000	196000000000
Cluster1116863.1	AFDKIIGEWK	Arthropoda	1	1	K17751	path:map04022													663000000	513000000	795000000
Cluster1116863.1	AFDKIIGEWK	Arthropoda	1	1	K17751	path:map04814													663000000	513000000	795000000
Cluster1116863.1	ANAEAQLWR	Arthropoda	1	1	K17751	path:map04022		26900000											295000000000	222000000000	318000000000
Cluster1116863.1	ANAEAQLWR	Arthropoda	1	1	K17751	path:map04814		26900000											295000000000	222000000000	318000000000
Cluster1116863.1	ATAIANAAEK	Arthropoda	1	1	K17751	path:map04022	25400000	62900000					27000000			13400000			523000000000	465000000000	444000000000
Cluster1116863.1	ATAIANAAEK	Arthropoda	1	1	K17751	path:map04814	25400000	62900000					27000000			13400000			523000000000	465000000000	444000000000
Cluster1116863.1	ATAIANAAEKK	Arthropoda	1	1	K17751	path:map04022													2570000000	3100000000	2750000000
Cluster1116863.1	ATAIANAAEKK	Arthropoda	1	1	K17751	path:map04814													2570000000	3100000000	2750000000
Cluster1116863.1	ATLLGKFR	Arthropoda	1	1	K17751	path:map04022														1430000000	1200000000
Cluster1116863.1	ATLLGKFR	Arthropoda	1	1	K17751	path:map04814														1430000000	1200000000
Cluster1116863.1	EQVEEEAEGK	Arthropoda	1	1	K17751	path:map04022							10300000						269000000000	51800000	197000000000
Cluster1116863.1	EQVEEEAEGK	Arthropoda	1	1	K17751	path:map04814							10300000						269000000000	51800000	197000000000
Cluster1116863.1	EQVEEEAEGKADLQR	Arthropoda	1	1	K17751	path:map04022													160000000	125000000
Cluster1116863.1	EQVEEEAEGKADLQR	Arthropoda	1	1	K17751	path:map04814													160000000	125000000
Cluster1116863.1	IKISLTTQLEDTKR	Arthropoda	1	1	K17751	path:map04022													312000000		441000000
Cluster1116863.1	IKISLTTQLEDTKR	Arthropoda	1	1	K17751	path:map04814													312000000		441000000
Cluster1116863.1	ISLTTQLEDTK	Arthropoda	1	1	K17751	path:map04022		56000000								18000000			151000000000	116000000000	146000000000
Cluster1116863.1	ISLTTQLEDTK	Arthropoda	1	1	K17751	path:map04814		56000000								18000000			151000000000	116000000000	146000000000
Cluster1116863.1	ISLTTQLEDTKR	Arthropoda	1	1	K17751	path:map04022		144000000		22300000		16900000	22400000			39700000			319000000000	240000000000	281000000000
Cluster1116863.1	ISLTTQLEDTKR	Arthropoda	1	1	K17751	path:map04814		144000000		22300000		16900000	22400000			39700000			319000000000	240000000000	281000000000
Cluster1116863.1	KLSIENSDLLR	Arthropoda	1	1	K17751	path:map04022													77600000000	67800000000	78000000000
Cluster1116863.1	KLSIENSDLLR	Arthropoda	1	1	K17751	path:map04814													77600000000	67800000000	78000000000
Cluster1116863.1	LAEAEETIESLNQK	Arthropoda	1	1	K17751	path:map04022	34900000	102000000		19900000			28300000			28100000			268000000000	234000000000	231000000000
Cluster1116863.1	LAEAEETIESLNQK	Arthropoda	1	1	K17751	path:map04814	34900000	102000000		19900000			28300000			28100000			268000000000	234000000000	231000000000
Cluster1116863.1	LAEAEETIESLNQKVIALEK	Arthropoda	1	1	K17751	path:map04022													960000000	1140000000	1060000000
Cluster1116863.1	LAEAEETIESLNQKVIALEK	Arthropoda	1	1	K17751	path:map04814													960000000	1140000000	1060000000
Cluster1116863.1	LKVDDLAAELDASQK	Arthropoda	1	1	K17751	path:map04022		60500000											51500000000	56200000000	72700000000
Cluster1116863.1	LKVDDLAAELDASQK	Arthropoda	1	1	K17751	path:map04814		60500000											51500000000	56200000000	72700000000
Cluster1116863.1	LSIENSDLLR	Arthropoda	1	1	K17751	path:map04022		110000000					30500000						424000000000	361000000000	355000000000
Cluster1116863.1	LSIENSDLLR	Arthropoda	1	1	K17751	path:map04814		110000000					30500000						424000000000	361000000000	355000000000
Cluster1116863.1	LSTEVEDLQIEVDR	Arthropoda	1	1	K17751	path:map04022	131000000	713000000	39500000	57300000		40300000	35700000						248000000000	193000000000	179000000000
Cluster1116863.1	LSTEVEDLQIEVDR	Arthropoda	1	1	K17751	path:map04814	131000000	713000000	39500000	57300000		40300000	35700000						248000000000	193000000000	179000000000
Cluster1116863.1	NLEHDLDNIR	Arthropoda	1	1	K17751	path:map04022		48900000											304000000000	185000000000	226000000000
Cluster1116863.1	NLEHDLDNIR	Arthropoda	1	1	K17751	path:map04814		48900000											304000000000	185000000000	226000000000
Cluster1116863.1	NLEHDLDNIREQVEEEAEGK	Arthropoda	1	1	K17751	path:map04022		51000000											89400000000	61500000000	76700000000
Cluster1116863.1	NLEHDLDNIREQVEEEAEGK	Arthropoda	1	1	K17751	path:map04814		51000000											89400000000	61500000000	76700000000
Cluster1116863.1	NLEHDLDNIREQVEEEAEGKADLQR	Arthropoda	1	1	K17751	path:map04022														204000000	1610000000
Cluster1116863.1	NLEHDLDNIREQVEEEAEGKADLQR	Arthropoda	1	1	K17751	path:map04814														204000000	1610000000
Cluster1116863.1	NYSTELFR	Arthropoda	1	1	K17751	path:map04022		53600000					47300000						434000000000	363000000000	348000000000
Cluster1116863.1	NYSTELFR	Arthropoda	1	1	K17751	path:map04814		53600000					47300000						434000000000	363000000000	348000000000
Cluster1116863.1	QLEEAESQVSQLSK	Arthropoda	1	1	K17751	path:map04022		79600000		9260000									258000000000	220000000000	233000000000
Cluster1116863.1	QLEEAESQVSQLSK	Arthropoda	1	1	K17751	path:map04814		79600000		9260000									258000000000	220000000000	233000000000
Cluster1116863.1	QLEEAESQVSQLSKIK	Arthropoda	1	1	K17751	path:map04022													773000000	902000000	675000000
Cluster1116863.1	QLEEAESQVSQLSKIK	Arthropoda	1	1	K17751	path:map04814													773000000	902000000	675000000
Cluster1116863.1	QLSKANAEAQLWR	Arthropoda	1	1	K17751	path:map04022													922000000	667000000	896000000
Cluster1116863.1	QLSKANAEAQLWR	Arthropoda	1	1	K17751	path:map04814													922000000	667000000	896000000
Cluster1116863.1	TKYESEGVAR	Arthropoda	1	1	K17751	path:map04022													45200000000	49100000000	51300000000
Cluster1116863.1	TKYESEGVAR	Arthropoda	1	1	K17751	path:map04814													45200000000	49100000000	51300000000
Cluster1116863.1	TLNDFDAAK	Arthropoda	1	1	K17751	path:map04022		75000000					36900000			28900000			382000000000	355000000000	363000000000
Cluster1116863.1	TLNDFDAAK	Arthropoda	1	1	K17751	path:map04814		75000000					36900000			28900000			382000000000	355000000000	363000000000
Cluster1116863.1	VDDLAAELDASQK	Arthropoda	1	1	K17751	path:map04022	42200000	189000000	19700000							46800000			232000000000	156000000000	149000000000
Cluster1116863.1	VDDLAAELDASQK	Arthropoda	1	1	K17751	path:map04814	42200000	189000000	19700000							46800000			232000000000	156000000000	149000000000
Cluster1116863.1	VIALEKTK	Arthropoda	1	1	K17751	path:map04022													899000000	925000000	853000000
Cluster1116863.1	VIALEKTK	Arthropoda	1	1	K17751	path:map04814													899000000	925000000	853000000
Cluster1116863.1	YESEGVAR	Arthropoda	1	1	K17751	path:map04022														250000000000	212000000000
Cluster1116863.1	YESEGVAR	Arthropoda	1	1	K17751	path:map04814														250000000000	212000000000
Cluster11182301.1	DGVLTVEAPLPAIGSGEK	Arthropoda	1	1	K09542	path:map04141													27000000000		37300000000
Cluster11182301.1	DGVLTVEAPLPAIGSGEKLIPIAHQ	Arthropoda	1	1	K09542	path:map04141													140000000		145000000
Cluster11182301.1	GTNPESIK	Arthropoda	1	1	K09542	path:map04141													40100000000		43700000000
Cluster1119800.1	LPYAIDHTLLTPDATSAQIDR	Fungi	1	1	K01619	path:map00030	7800000				8360000				19600000		7330000
Cluster112025.1	DYNEWSQM*GNK	Arthropoda	1	1	K00108	path:map00260													182000000	629000000	909000000
Cluster112025.1	EFDFVIVGGGSAGSVLANR	Arthropoda	1	1	K00108	path:map00260													358000000	593000000
Cluster112025.1	FVGYGIAQGTLDK	Arthropoda	1	1	K00108	path:map00260													1220000000	2870000000	4000000000
Cluster112025.1	HIDIPDCR	Arthropoda	1	1	K00108	path:map00260														340000000	873000000
Cluster112025.1	M*GPQGDPTAVVNPR	Arthropoda	1	1	K00108	path:map00260													353000000	1660000000
Cluster112025.1	MGPQGDPTAVVNPR	Arthropoda	1	1	K00108	path:map00260															946000000
Cluster112025.1	NPADPVR	Arthropoda	1	1	K00108	path:map00260														5020000000	5370000000
Cluster112025.1	YCGHGGPLSIR	Arthropoda	1	1	K00108	path:map00260														226000000	994000000
Cluster112025.1	YTSSTTFHPVGTTK	Arthropoda	1	1	K00108	path:map00260														393000000	3610000000
Cluster11210555.2	AMSILNSFVNDIFER	Escovopsis	1	1	K11252				38900000											96500000
Cluster11215299.2	M*SAIGVVGLALNLR	Viridiplantae	1	1	K02706	path:map00195			18500000		20800000	20100000
Cluster11237623.1	DIVNAVNK	Arthropoda	1	1	K00162	path:map00010													3540000000	4090000000	4610000000
Cluster11237623.1	DIVNAVNK	Arthropoda	1	1	K00162	path:map00020													3540000000	4090000000	4610000000
Cluster11237623.1	DIVNAVNK	Arthropoda	1	1	K00162	path:map00620													3540000000	4090000000	4610000000
Cluster11237623.1	DIVNAVNK	Arthropoda	1	1	K00162	path:map04066													3540000000	4090000000	4610000000
Cluster11237623.1	ITGVDTPM*PYVK	Arthropoda	1	1	K00162	path:map00010													1140000000	1960000000	1250000000
Cluster11237623.1	ITGVDTPM*PYVK	Arthropoda	1	1	K00162	path:map00020													1140000000	1960000000	1250000000
Cluster11237623.1	ITGVDTPM*PYVK	Arthropoda	1	1	K00162	path:map00620													1140000000	1960000000	1250000000
Cluster11237623.1	ITGVDTPM*PYVK	Arthropoda	1	1	K00162	path:map04066													1140000000	1960000000	1250000000
Cluster11237623.1	ITGVDTPMPYVK	Arthropoda	1	1	K00162	path:map00010															337000000
Cluster11237623.1	ITGVDTPMPYVK	Arthropoda	1	1	K00162	path:map00020															337000000
Cluster11237623.1	ITGVDTPMPYVK	Arthropoda	1	1	K00162	path:map00620															337000000
Cluster11237623.1	ITGVDTPMPYVK	Arthropoda	1	1	K00162	path:map04066															337000000
Cluster11237623.1	SLEIAALPQIK	Arthropoda	1	1	K00162	path:map00010													4350000000	4450000000	5980000000
Cluster11237623.1	SLEIAALPQIK	Arthropoda	1	1	K00162	path:map00020													4350000000	4450000000	5980000000
Cluster11237623.1	SLEIAALPQIK	Arthropoda	1	1	K00162	path:map00620													4350000000	4450000000	5980000000
Cluster11237623.1	SLEIAALPQIK	Arthropoda	1	1	K00162	path:map04066													4350000000	4450000000	5980000000
Cluster11238357.1	AETHALLPYDQYLHR	Arthropoda	1	1	K01810	path:map00010														1630000000	2780000000
Cluster11238357.1	AETHALLPYDQYLHR	Arthropoda	1	1	K01810	path:map00030														1630000000	2780000000
Cluster11238357.1	AETHALLPYDQYLHR	Arthropoda	1	1	K01810	path:map00500														1630000000	2780000000
Cluster11238357.1	AETHALLPYDQYLHR	Arthropoda	1	1	K01810	path:map00520														1630000000	2780000000
Cluster11238357.1	FAAYFQQGDMESNGK	Arthropoda	1	1	K01810	path:map00010															99000000
Cluster11238357.1	FAAYFQQGDMESNGK	Arthropoda	1	1	K01810	path:map00030															99000000
Cluster11238357.1	FAAYFQQGDMESNGK	Arthropoda	1	1	K01810	path:map00500															99000000
Cluster11238357.1	FAAYFQQGDMESNGK	Arthropoda	1	1	K01810	path:map00520															99000000
Cluster11238884.1	DVAQVVTTLFALGR	Arthropoda	1	1	K20526			396000000											9040000000	33100000000	39900000000
Cluster11238884.1	DYGVDDVDVFQTVDLWEK	Arthropoda	1	1	K20526			38000000											5460000000	3810000000	5450000000
Cluster11238884.1	KDVAQVVTTLFALGR	Arthropoda	1	1	K20526			17800000											6470000000	3510000000	12700000000
Cluster11249.1	EQTPWDISTDYQYPR	Fungi	1	1	K01486	path:map00230			8710000	26500000	23400000				43400000	7550000	10500000
Cluster11249.1	LLDYEVR	Fungi	1	1	K01486	path:map00230				422000000	545000000				701000000	144000000
Cluster11249.1	QGGLSNYDVIR	Fungi	1	1	K01486	path:map00230	27600000		14400000	35500000	99200000	60500000					27900000
Cluster11249.1	WVSDAR	Fungi	1	1	K01486	path:map00230	55700000
Cluster11250399.1	EEVPPSVPISEVK	Metazoa	1	1	K02985	path:map03010													808000000	871000000	1130000000
Cluster11250399.1	EEVPPSVPISEVKPSK	Arthropoda	1	1	K02985	path:map03010													3070000000	3240000000	5410000000
Cluster11250399.1	IM*LPWDPNGK	Arthropoda	1	1	K02985	path:map03010													292000000	543000000	176000000
Cluster11253248.1	AQQDEERM*DQLTNQLK	Arthropoda	1	1	K10373	path:map04814													8410000000	13200000000	8760000000
Cluster11253248.1	LLAEDADGK	Arthropoda	1	1	K10373	path:map04814		35400000											297000000000	281000000000	244000000000
Cluster11253248.1	LLAEDADGKSDEVSR	Arthropoda	1	1	K10373	path:map04814													27100000000	27600000000	42700000000
Cluster11258707.1	VNIVFNYDM*PEDSDTYLHR	Arthropoda	1	1	K12812	path:map03013														205000000
Cluster11258707.1	VNIVFNYDM*PEDSDTYLHR	Arthropoda	1	1	K12812	path:map03015														205000000
Cluster11258707.1	VNIVFNYDM*PEDSDTYLHR	Arthropoda	1	1	K12812	path:map03040														205000000
Cluster11261179.1	DIVHSGLDYTM*ER	Arthropoda	1	1	K00261	path:map00220													1110000000	1750000000	306000000
Cluster11261179.1	DIVHSGLDYTM*ER	Arthropoda	1	1	K00261	path:map00250													1110000000	1750000000	306000000
Cluster11261179.1	DIVHSGLDYTM*ER	Arthropoda	1	1	K00261	path:map00910													1110000000	1750000000	306000000
Cluster11261179.1	DIVHSGLDYTM*ER	Arthropoda	1	1	K00261	path:map04217													1110000000	1750000000	306000000
Cluster11261179.1	DIVHSGLDYTMER	Arthropoda	1	1	K00261	path:map00220													651000000	579000000	1400000000
Cluster11261179.1	DIVHSGLDYTMER	Arthropoda	1	1	K00261	path:map00250													651000000	579000000	1400000000
Cluster11261179.1	DIVHSGLDYTMER	Arthropoda	1	1	K00261	path:map00910													651000000	579000000	1400000000
Cluster11261179.1	DIVHSGLDYTMER	Arthropoda	1	1	K00261	path:map04217													651000000	579000000	1400000000
Cluster11261179.1	IPVTPSEAFQK	Arthropoda	1	1	K00261	path:map00220													18800000000	21000000000	27300000000
Cluster11261179.1	IPVTPSEAFQK	Arthropoda	1	1	K00261	path:map00250													18800000000	21000000000	27300000000
Cluster11261179.1	IPVTPSEAFQK	Arthropoda	1	1	K00261	path:map00910													18800000000	21000000000	27300000000
Cluster11261179.1	IPVTPSEAFQK	Arthropoda	1	1	K00261	path:map04217													18800000000	21000000000	27300000000
Cluster11261998.1	LIQPNVNEALK	Arthropoda	1	1	K01599	path:map00860													625000000		1420000000
Cluster11261998.1	YVGDAITLTR	Arthropoda	1	1	K01599	path:map00860													288000000		611000000
Cluster11262052.1	ALQLSASHR	Arthropoda	1	1	K00417	path:map00190													10100000000	7140000000	10000000000
Cluster11262052.1	LPQEILDQR	Arthropoda	1	1	K00417	path:map00190													5240000000	4470000000	5320000000
Cluster11262052.1	RLPQEILDQR	Arthropoda	1	1	K00417	path:map00190													3530000000	5060000000	3000000000
Cluster11262277.1	DYAFIHFEDR	Arthropoda	1	1	K13161															1130000000	3160000000
Cluster11262277.1	ESFEQYGK	Arthropoda	1	1	K13161															4120000000	6230000000
Cluster1126516.2	ISISTSGGSFR	Metazoa	1	1	K07605				228000000						370000000			38400000
Cluster11267885.1	LDPNEVVK	Arthropoda	1	1	K00907	path:map04020													16600000000	11700000000
Cluster11267885.1	LDPNEVVK	Arthropoda	1	1	K00907	path:map04022													16600000000	11700000000
Cluster11267885.1	LDPNEVVK	Arthropoda	1	1	K00907	path:map04371													16600000000	11700000000
Cluster11267885.1	LDPNEVVK	Arthropoda	1	1	K00907	path:map04510													16600000000	11700000000
Cluster11267885.1	LDPNEVVK	Arthropoda	1	1	K00907	path:map04810													16600000000	11700000000
Cluster11267885.1	LIDFGLATK	Arthropoda	1	1	K00907	path:map04020													15600000000	11100000000	13200000000
Cluster11267885.1	LIDFGLATK	Arthropoda	1	1	K00907	path:map04022													15600000000	11100000000	13200000000
Cluster11267885.1	LIDFGLATK	Arthropoda	1	1	K00907	path:map04371													15600000000	11100000000	13200000000
Cluster11267885.1	LIDFGLATK	Arthropoda	1	1	K00907	path:map04510													15600000000	11100000000	13200000000
Cluster11267885.1	LIDFGLATK	Arthropoda	1	1	K00907	path:map04810													15600000000	11100000000	13200000000
Cluster11270734.1	NIPQVTLCLYALGR	Arthropoda	1	1	K20526
Cluster11270734.1	NYGVPQEEIFQTADLFEK	Arthropoda	1	1	K20526
Cluster1127248.1	DNAENTLQDM*NTLEEDVVHK	Arthropoda	1	1	K06240	path:map04151														172000000	179000000
Cluster1127248.1	DNAENTLQDM*NTLEEDVVHK	Arthropoda	1	1	K06240	path:map04510														172000000	179000000
Cluster1127248.1	DNAENTLQDM*NTLEEDVVHK	Arthropoda	1	1	K06240	path:map04512														172000000	179000000
Cluster1127248.1	DNAENTLQDMNTLEEDVVHK	Arthropoda	1	1	K06240	path:map04151														267000000	681000000
Cluster1127248.1	DNAENTLQDMNTLEEDVVHK	Arthropoda	1	1	K06240	path:map04510														267000000	681000000
Cluster1127248.1	DNAENTLQDMNTLEEDVVHK	Arthropoda	1	1	K06240	path:map04512														267000000	681000000
Cluster1127248.1	IAVQSGNLDVVK	Arthropoda	1	1	K06240	path:map04151													3020000000	3000000000	3950000000
Cluster1127248.1	IAVQSGNLDVVK	Arthropoda	1	1	K06240	path:map04510													3020000000	3000000000	3950000000
Cluster1127248.1	IAVQSGNLDVVK	Arthropoda	1	1	K06240	path:map04512													3020000000	3000000000	3950000000
Cluster1127248.1	LENEVYYQK	Arthropoda	1	1	K06240	path:map04151													171000000	492000000	206000000
Cluster1127248.1	LENEVYYQK	Arthropoda	1	1	K06240	path:map04510													171000000	492000000	206000000
Cluster1127248.1	LENEVYYQK	Arthropoda	1	1	K06240	path:map04512													171000000	492000000	206000000
Cluster1127248.1	M*DHLLDTVQIAQDTASIADK	Arthropoda	1	1	K06240	path:map04151													397000000	449000000	620000000
Cluster1127248.1	M*DHLLDTVQIAQDTASIADK	Arthropoda	1	1	K06240	path:map04510													397000000	449000000	620000000
Cluster1127248.1	M*DHLLDTVQIAQDTASIADK	Arthropoda	1	1	K06240	path:map04512													397000000	449000000	620000000
Cluster1127248.1	MDHLLDTVQIAQDTASIADK	Arthropoda	1	1	K06240	path:map04151															420000000
Cluster1127248.1	MDHLLDTVQIAQDTASIADK	Arthropoda	1	1	K06240	path:map04510															420000000
Cluster1127248.1	MDHLLDTVQIAQDTASIADK	Arthropoda	1	1	K06240	path:map04512															420000000
Cluster1127248.1	VDNALNEAK	Arthropoda	1	1	K06240	path:map04151													8010000000	9070000000
Cluster1127248.1	VDNALNEAK	Arthropoda	1	1	K06240	path:map04510													8010000000	9070000000
Cluster1127248.1	VDNALNEAK	Arthropoda	1	1	K06240	path:map04512													8010000000	9070000000
Cluster1127248.1	VNLLPLQEK	Arthropoda	1	1	K06240	path:map04151													2350000000	3020000000	3170000000
Cluster1127248.1	VNLLPLQEK	Arthropoda	1	1	K06240	path:map04510													2350000000	3020000000	3170000000
Cluster1127248.1	VNLLPLQEK	Arthropoda	1	1	K06240	path:map04512													2350000000	3020000000	3170000000
Cluster1128165.1	AFTGALLR	Fungi	1	1	K16066	path:map00240	126000000	12000000			310000000	199000000	20700000		228000000	47000000	70100000
Cluster1128165.1	AFTGALLR	Fungi	1	1	K16066	path:map00260	126000000	12000000			310000000	199000000	20700000		228000000	47000000	70100000
Cluster1128165.1	EAYQGGSVYSATK	Fungi	1	1	K16066	path:map00240			15600000			33000000
Cluster1128165.1	EAYQGGSVYSATK	Fungi	1	1	K16066	path:map00260			15600000			33000000
Cluster1128165.1	ELVNTPIR	Fungi	1	1	K16066	path:map00240	120000000		119000000	160000000		234000000	40400000		189000000
Cluster1128165.1	ELVNTPIR	Fungi	1	1	K16066	path:map00260	120000000		119000000	160000000		234000000	40400000		189000000
Cluster1128165.1	VTEIDPGM*VETEFSLIR	Fungi	1	1	K16066	path:map00240	73300000	6330000	65900000	66100000	180000000	113000000			237000000	37900000	61700000
Cluster1128165.1	VTEIDPGM*VETEFSLIR	Fungi	1	1	K16066	path:map00260	73300000	6330000	65900000	66100000	180000000	113000000			237000000	37900000	61700000
Cluster1128167.1	DLGNVGR	Fungi	1	1	K01624	path:map00010	60400000		65500000			48400000			49700000		34300000
Cluster1128167.1	DLGNVGR	Fungi	1	1	K01624	path:map00030	60400000		65500000			48400000			49700000		34300000
Cluster1128167.1	DLGNVGR	Fungi	1	1	K01624	path:map00051	60400000		65500000			48400000			49700000		34300000
Cluster1128167.1	DLGNVGR	Fungi	1	1	K01624	path:map00680	60400000		65500000			48400000			49700000		34300000
Cluster1128167.1	DLGNVGR	Fungi	1	1	K01624	path:map00710	60400000		65500000			48400000			49700000		34300000
Cluster1128167.1	DLGNVGR	Fungi	1	1	K01192	path:map00511	60400000		65500000			48400000			49700000		34300000
Cluster1128167.1	DLGNVGR	Fungi	1	1	K01192	path:map04142	60400000		65500000			48400000			49700000		34300000
Cluster1128167.1	ESLYTQPQDVFDVYK	Fungi	1	1	K01624	path:map00010			25200000			16300000			22700000		13900000
Cluster1128167.1	ESLYTQPQDVFDVYK	Fungi	1	1	K01624	path:map00030			25200000			16300000			22700000		13900000
Cluster1128167.1	ESLYTQPQDVFDVYK	Fungi	1	1	K01624	path:map00051			25200000			16300000			22700000		13900000
Cluster1128167.1	ESLYTQPQDVFDVYK	Fungi	1	1	K01624	path:map00680			25200000			16300000			22700000		13900000
Cluster1128167.1	ESLYTQPQDVFDVYK	Fungi	1	1	K01624	path:map00710			25200000			16300000			22700000		13900000
Cluster1128167.1	ESLYTQPQDVFDVYK	Fungi	1	1	K01192	path:map00511			25200000			16300000			22700000		13900000
Cluster1128167.1	ESLYTQPQDVFDVYK	Fungi	1	1	K01192	path:map04142			25200000			16300000			22700000		13900000
Cluster1128167.1	M*NVDTDTQFAYLAGIR	Fungi	1	1	K01624	path:map00010	7200000
Cluster1128167.1	M*NVDTDTQFAYLAGIR	Fungi	1	1	K01624	path:map00030	7200000
Cluster1128167.1	M*NVDTDTQFAYLAGIR	Fungi	1	1	K01624	path:map00051	7200000
Cluster1128167.1	M*NVDTDTQFAYLAGIR	Fungi	1	1	K01624	path:map00680	7200000
Cluster1128167.1	M*NVDTDTQFAYLAGIR	Fungi	1	1	K01624	path:map00710	7200000
Cluster1128167.1	M*NVDTDTQFAYLAGIR	Fungi	1	1	K01192	path:map00511	7200000
Cluster1128167.1	M*NVDTDTQFAYLAGIR	Fungi	1	1	K01192	path:map04142	7200000
Cluster11283140.1	GANLYVSGLPK	Arthropoda	1	1	K13208															2940000000	5680000000
Cluster11283140.1	NM*AQQDLENLFSPYGR	Arthropoda	1	1	K13208															192000000	266000000
Cluster11283140.1	NMAQQDLENLFSPYGR	Arthropoda	1	1	K13208																130000000
Cluster11283817.1	ASLFQISGVK	Arthropoda	1	1	K14945														1610000000	1830000000	1780000000
Cluster11283817.1	KEPLVLPEPEGDITTLTEK	Arthropoda	1	1	K14945														854000000	898000000	1190000000
Cluster11323.1	AGVLAHLEEER	Arthropoda	1	1	K10352	path:map04530													633000000		694000000
Cluster11323.1	AGVLAHLEEER	Arthropoda	1	1	K10352	path:map04810													633000000		694000000
Cluster11323.1	AGVLAHLEEER	Arthropoda	1	1	K10352	path:map04814													633000000		694000000
Cluster11323.1	AGVLAHLEEERDYK	Arthropoda	1	1	K10352	path:map04530													153000000		322000000
Cluster11323.1	AGVLAHLEEERDYK	Arthropoda	1	1	K10352	path:map04810													153000000		322000000
Cluster11323.1	AGVLAHLEEERDYK	Arthropoda	1	1	K10352	path:map04814													153000000		322000000
Cluster11323.1	ANDLSQTLAEEEEK	Arthropoda	1	1	K10352	path:map04530													667000000	815000000
Cluster11323.1	ANDLSQTLAEEEEK	Arthropoda	1	1	K10352	path:map04810													667000000	815000000
Cluster11323.1	ANDLSQTLAEEEEK	Arthropoda	1	1	K10352	path:map04814													667000000	815000000
Cluster11323.1	DLEAELEDERK	Arthropoda	1	1	K10352	path:map04530													848000000	224000000	1180000000
Cluster11323.1	DLEAELEDERK	Arthropoda	1	1	K10352	path:map04810													848000000	224000000	1180000000
Cluster11323.1	DLEAELEDERK	Arthropoda	1	1	K10352	path:map04814													848000000	224000000	1180000000
Cluster11323.1	ELESQLAELQEDLEAEK	Arthropoda	1	1	K10352	path:map04530													420000000	220000000
Cluster11323.1	ELESQLAELQEDLEAEK	Arthropoda	1	1	K10352	path:map04810													420000000	220000000
Cluster11323.1	ELESQLAELQEDLEAEK	Arthropoda	1	1	K10352	path:map04814													420000000	220000000
Cluster11323.1	GLQSELDELVNNQGTADK	Arthropoda	1	1	K10352	path:map04530													292000000	462000000	439000000
Cluster11323.1	GLQSELDELVNNQGTADK	Arthropoda	1	1	K10352	path:map04810													292000000	462000000	439000000
Cluster11323.1	GLQSELDELVNNQGTADK	Arthropoda	1	1	K10352	path:map04814													292000000	462000000	439000000
Cluster11323.1	IQAELEDSIIELEAQR	Arthropoda	1	1	K10352	path:map04530													319000000	327000000	418000000
Cluster11323.1	IQAELEDSIIELEAQR	Arthropoda	1	1	K10352	path:map04810													319000000	327000000	418000000
Cluster11323.1	IQAELEDSIIELEAQR	Arthropoda	1	1	K10352	path:map04814													319000000	327000000	418000000
Cluster11323.1	ISDLEEQLEEEEAAR	Arthropoda	1	1	K10352	path:map04530														79500000
Cluster11323.1	ISDLEEQLEEEEAAR	Arthropoda	1	1	K10352	path:map04810														79500000
Cluster11323.1	ISDLEEQLEEEEAAR	Arthropoda	1	1	K10352	path:map04814														79500000
Cluster11323.1	KLEEDLALSEDTNQK	Arthropoda	1	1	K10352	path:map04530													450000000	414000000	746000000
Cluster11323.1	KLEEDLALSEDTNQK	Arthropoda	1	1	K10352	path:map04810													450000000	414000000	746000000
Cluster11323.1	KLEEDLALSEDTNQK	Arthropoda	1	1	K10352	path:map04814													450000000	414000000	746000000
Cluster11323.1	KQELEEILHDLEAR	Arthropoda	1	1	K10352	path:map04530													1030000000	372000000	1200000000
Cluster11323.1	KQELEEILHDLEAR	Arthropoda	1	1	K10352	path:map04810													1030000000	372000000	1200000000
Cluster11323.1	KQELEEILHDLEAR	Arthropoda	1	1	K10352	path:map04814													1030000000	372000000	1200000000
Cluster11323.1	KYQQAIEEK	Arthropoda	1	1	K10352	path:map04530													686000000	735000000
Cluster11323.1	KYQQAIEEK	Arthropoda	1	1	K10352	path:map04810													686000000	735000000
Cluster11323.1	KYQQAIEEK	Arthropoda	1	1	K10352	path:map04814													686000000	735000000
Cluster11323.1	LQLNISDLEEQLEEEEAAR	Arthropoda	1	1	K10352	path:map04530													125000000	189000000	215000000
Cluster11323.1	LQLNISDLEEQLEEEEAAR	Arthropoda	1	1	K10352	path:map04810													125000000	189000000	215000000
Cluster11323.1	LQLNISDLEEQLEEEEAAR	Arthropoda	1	1	K10352	path:map04814													125000000	189000000	215000000
Cluster11323.1	LTELETAQR	Arthropoda	1	1	K10352	path:map04530														25800000000	18400000000
Cluster11323.1	LTELETAQR	Arthropoda	1	1	K10352	path:map04810														25800000000	18400000000
Cluster11323.1	LTELETAQR	Arthropoda	1	1	K10352	path:map04814														25800000000	18400000000
Cluster11323.1	NELLDSLDTTAAQQELR	Arthropoda	1	1	K10352	path:map04530													452000000	558000000	367000000
Cluster11323.1	NELLDSLDTTAAQQELR	Arthropoda	1	1	K10352	path:map04810													452000000	558000000	367000000
Cluster11323.1	NELLDSLDTTAAQQELR	Arthropoda	1	1	K10352	path:map04814													452000000	558000000	367000000
Cluster11323.1	NWQWWR	Arthropoda	1	1	K10352	path:map04530													114000000		236000000
Cluster11323.1	NWQWWR	Arthropoda	1	1	K10352	path:map04810													114000000		236000000
Cluster11323.1	NWQWWR	Arthropoda	1	1	K10352	path:map04814													114000000		236000000
Cluster11323.1	QAEQQLAEINAK	Arthropoda	1	1	K10352	path:map04530													987000000	986000000	1230000000
Cluster11323.1	QAEQQLAEINAK	Arthropoda	1	1	K10352	path:map04810													987000000	986000000	1230000000
Cluster11323.1	QAEQQLAEINAK	Arthropoda	1	1	K10352	path:map04814													987000000	986000000	1230000000
Cluster11323.1	QLDEAEEEISR	Arthropoda	1	1	K10352	path:map04530														668000000	946000000
Cluster11323.1	QLDEAEEEISR	Arthropoda	1	1	K10352	path:map04810														668000000	946000000
Cluster11323.1	QLDEAEEEISR	Arthropoda	1	1	K10352	path:map04814														668000000	946000000
Cluster11323.1	QVEELQAANDK	Arthropoda	1	1	K10352	path:map04530													469000000	693000000	569000000
Cluster11323.1	QVEELQAANDK	Arthropoda	1	1	K10352	path:map04810													469000000	693000000	569000000
Cluster11323.1	QVEELQAANDK	Arthropoda	1	1	K10352	path:map04814													469000000	693000000	569000000
Cluster11323.1	SLEADLLQLTEDFASSER	Arthropoda	1	1	K10352	path:map04530													431000000	468000000	759000000
Cluster11323.1	SLEADLLQLTEDFASSER	Arthropoda	1	1	K10352	path:map04810													431000000	468000000	759000000
Cluster11323.1	SLEADLLQLTEDFASSER	Arthropoda	1	1	K10352	path:map04814													431000000	468000000	759000000
Cluster11323.1	SLESQLQEQK	Arthropoda	1	1	K10352	path:map04530														1210000000	4990000000
Cluster11323.1	SLESQLQEQK	Arthropoda	1	1	K10352	path:map04810														1210000000	4990000000
Cluster11323.1	SLESQLQEQK	Arthropoda	1	1	K10352	path:map04814														1210000000	4990000000
Cluster11323.1	SQVEELEDELQFTEDAK	Arthropoda	1	1	K10352	path:map04530													333000000	340000000	423000000
Cluster11323.1	SQVEELEDELQFTEDAK	Arthropoda	1	1	K10352	path:map04810													333000000	340000000	423000000
Cluster11323.1	SQVEELEDELQFTEDAK	Arthropoda	1	1	K10352	path:map04814													333000000	340000000	423000000
Cluster11323.1	TAENERDELQEEVNNNANK	Arthropoda	1	1	K10352	path:map04530													494000000	516000000	605000000
Cluster11323.1	TAENERDELQEEVNNNANK	Arthropoda	1	1	K10352	path:map04810													494000000	516000000	605000000
Cluster11323.1	TAENERDELQEEVNNNANK	Arthropoda	1	1	K10352	path:map04814													494000000	516000000	605000000
Cluster11323.1	VKPLLEVTK	Arthropoda	1	1	K10352	path:map04530													600000000	555000000	1000000000
Cluster11323.1	VKPLLEVTK	Arthropoda	1	1	K10352	path:map04810													600000000	555000000	1000000000
Cluster11323.1	VKPLLEVTK	Arthropoda	1	1	K10352	path:map04814													600000000	555000000	1000000000
Cluster11345121.1	IYNNIAPYVK	Arthropoda	1	1															1040000000		1150000000
Cluster11345121.1	SEDSVQLYGR	Arthropoda	1	1															1470000000		1630000000
Cluster11348437.1	NPTALELEIAK	Fungi	1	1	K03809	path:map00130					91400000				55300000
Cluster11351811.1	AIALIIHEGK	Arthropoda	1	1	K05700	path:map04510													2900000000	1020000000	3280000000
Cluster11351811.1	AIALIIHEGK	Arthropoda	1	1	K05700	path:map04520													2900000000	1020000000	3280000000
Cluster11351811.1	AIALIIHEGK	Arthropoda	1	1	K05700	path:map04810													2900000000	1020000000	3280000000
Cluster11351811.1	GLIASALIAADK	Arthropoda	1	1	K05700	path:map04510													2680000000	5410000000	5840000000
Cluster11351811.1	GLIASALIAADK	Arthropoda	1	1	K05700	path:map04520													2680000000	5410000000	5840000000
Cluster11351811.1	GLIASALIAADK	Arthropoda	1	1	K05700	path:map04810													2680000000	5410000000	5840000000
Cluster11351811.1	WLLNPQHDDK	Arthropoda	1	1	K05700	path:map04510													2430000000	1750000000	3480000000
Cluster11351811.1	WLLNPQHDDK	Arthropoda	1	1	K05700	path:map04520													2430000000	1750000000	3480000000
Cluster11351811.1	WLLNPQHDDK	Arthropoda	1	1	K05700	path:map04810													2430000000	1750000000	3480000000
Cluster11362024.1	EVKPPILIGGAK	Arthropoda	1	1	K03951	path:map00190													2140000000	1780000000	2160000000
Cluster11362247.1	GIPDFWLTIFK	Metazoa	1	1	K11279														126000000		713000000
Cluster11362247.1	NVSTLSEMVQEHDEPILK	Metazoa	1	1	K11279														77700000		226000000
Cluster11368437.1	EGDFCTLR	Arthropoda	1	1	K12567														3940000000	3000000000	3650000000
Cluster11368437.1	ISEAFPEDEGVYK	Arthropoda	1	1	K12567														14200000000	11000000000	13100000000
Cluster11368437.1	NPAGEVTTSANLR	Arthropoda	1	1	K12567														14100000000	10600000000	12300000000
Cluster11438990.1	DPDNFPFVVLGNK	Arthropoda	1	1	K07897	path:map04137														658000000
Cluster11438990.1	DPDNFPFVVLGNK	Arthropoda	1	1	K07897	path:map04138														658000000
Cluster11438990.1	DPDNFPFVVLGNK	Arthropoda	1	1	K07897	path:map04140														658000000
Cluster11438990.1	DPDNFPFVVLGNK	Arthropoda	1	1	K07897	path:map04144														658000000
Cluster11438990.1	DPDNFPFVVLGNK	Arthropoda	1	1	K07897	path:map04145														658000000
Cluster11438990.1	SLDSWRDEFLIQASPR	Arthropoda	1	1	K07897	path:map04137														311000000
Cluster11438990.1	SLDSWRDEFLIQASPR	Arthropoda	1	1	K07897	path:map04138														311000000
Cluster11438990.1	SLDSWRDEFLIQASPR	Arthropoda	1	1	K07897	path:map04140														311000000
Cluster11438990.1	SLDSWRDEFLIQASPR	Arthropoda	1	1	K07897	path:map04144														311000000
Cluster11438990.1	SLDSWRDEFLIQASPR	Arthropoda	1	1	K07897	path:map04145														311000000
Cluster1144303.1	DFISDVIAHQADLR	Arthropoda	1	1	K10382														1950000000	1940000000	2500000000
Cluster1144303.1	DYHDSLDK	Arthropoda	1	1	K10382														279000000	2210000000	1820000000
Cluster1144303.1	ELEEPVR	Arthropoda	1	1	K10382															4180000000	3600000000
Cluster1144303.1	EPTASQDSPVR	Arthropoda	1	1	K10382														1980000000	2280000000	2210000000
Cluster1144303.1	EYLQVLNDFR	Arthropoda	1	1	K10382														1240000000	2060000000
Cluster1144303.1	FITM*AAQK	Arthropoda	1	1	K10382														1190000000	2060000000
Cluster1144303.1	HSVEALLHSLEGQLTINEAR	Arthropoda	1	1	K10382														644000000		663000000
Cluster1144303.1	QLSNALADK	Arthropoda	1	1	K10382														652000000	1310000000	1190000000
Cluster1144303.1	QVEDQLSK	Arthropoda	1	1	K10382														1920000000	2370000000
Cluster1144315.1	GNNQFNTNNPNR	Arthropoda	1	1	K13982																199000000
Cluster1144315.1	NQANPGNNQNQNASGTGIGLGGIHRPR	Arthropoda	1	1	K13982																300000000
Cluster11453166.1	DLCDYYDYQDDK	Arthropoda	1	1	K05687															170000000	359000000
Cluster11453166.1	ITSYPSM*K	Arthropoda	1	1	K05687															1410000000	1110000000
Cluster1145335.1	LIVVTDPR	Fungi	1	1	K02998	path:map03010									483000000					982000000
Cluster1145807.1	AEPEPVKEPEIIK	Bacteria	1	1	K03832														5940000000	4380000000	3950000000
Cluster1145807.1	EPEPVPEPVKPSKPTK	Bacteria	1	1	K03832														5290000000	3330000000	4080000000
Cluster11464229.1	NLTINDGEHLELTAK	Arthropoda	1	1	K22029														7270000000	2790000000	5780000000
Cluster11464229.1	VDGDPEPQITWSK	Arthropoda	1	1	K22029														6710000000	4220000000	6490000000
Cluster11464490.1	DTINDIQQK	Arthropoda	1	1	K00693	path:map00500															1170000000
Cluster11464490.1	DTINDIQQK	Arthropoda	1	1	K00693	path:map04151															1170000000
Cluster11464490.1	DTINDIQQK	Arthropoda	1	1	K00693	path:map04152															1170000000
Cluster11464490.1	M*PEAQDLLEK	Arthropoda	1	1	K00693	path:map00500															41000000
Cluster11464490.1	M*PEAQDLLEK	Arthropoda	1	1	K00693	path:map04151															41000000
Cluster11464490.1	M*PEAQDLLEK	Arthropoda	1	1	K00693	path:map04152															41000000
Cluster11464490.1	MPEAQDLLEK	Arthropoda	1	1	K00693	path:map00500															278000000
Cluster11464490.1	MPEAQDLLEK	Arthropoda	1	1	K00693	path:map04151															278000000
Cluster11464490.1	MPEAQDLLEK	Arthropoda	1	1	K00693	path:map04152															278000000
Cluster11464522.1	ETLTLLCELDDAAGEVQWFK	Arthropoda	1	1	K17531														920000000		514000000
Cluster11464522.1	GDQAITPDKR	Arthropoda	1	1	K17531														4220000000		10700000000
Cluster11464548.1	AEFTDALDLAVDLSVLGGK	Arthropoda	1	1	K11187	path:map04146						74800000
Cluster11464548.1	AEFTDALDLAVDLSVLGGKR	Arthropoda	1	1	K11187	path:map04146						7210000
Cluster11480734.1	HGFIPEEWFQAFYPK	Arthropoda	1	1	K02127	path:map00190													2550000000	320000000	1850000000
Cluster11480734.1	LINPSPVR	Arthropoda	1	1	K02127	path:map00190													12600000000	12100000000	13300000000
Cluster11480734.1	RLINPSPVR	Arthropoda	1	1	K02127	path:map00190													2310000000	2410000000
Cluster11480734.1	SSVAVESTRPK	Arthropoda	1	1	K02127	path:map00190													366000000	336000000	393000000
Cluster1153755.1	DITTEFESQGTEK	Arthropoda	1	1	K19326														786000000	509000000	431000000
Cluster1153755.1	M*PELLGFESK	Arthropoda	1	1	K19326														218000000	204000000	297000000
Cluster1153755.1	SQVQNIQTWFDGLSK	Arthropoda	1	1	K19326														345000000	145000000	400000000
Cluster11542214.1	DTTVGTLSQR	Arthropoda	1	1	K03038	path:map03050													1880000000	1540000000
Cluster11542214.1	ITNQLLGLK	Arthropoda	1	1	K03038	path:map03050													1120000000	1240000000
Cluster11542860.1	DRTPDLSLPHIGPR	Arthropoda	1	1																125000000	307000000
Cluster11542860.1	TPDLSLPHIGPR	Arthropoda	1	1																2250000000	2970000000
Cluster11549326.1	GADYSNEVR	Arthropoda	1	1	K23167														1410000000	1780000000
Cluster11549326.1	NAGTIDYLLER	Arthropoda	1	1	K23167														976000000	1270000000
Cluster11549731.1	AHTLPAPTQAETK	Arthropoda	1	1	K06115														258000000		3680000000
Cluster11549731.1	SQSGSDFLFQAK	Arthropoda	1	1	K06115														1410000000		3250000000
Cluster11557045.1	HWGGGLLGSK	Arthropoda	1	1	K02936	path:map03010													2240000000		4410000000
Cluster11557045.1	TNFNDRYDEIR	Arthropoda	1	1	K02936	path:map03010													1710000000		3230000000
Cluster11568920.1	GSYSVSSLFTDDDKHEHLK	Arthropoda	1	1	K19759														543000000		518000000
Cluster11568920.1	GSYSVSSLFTDDDKHEHLK	Arthropoda	1	1	K12462														543000000		518000000
Cluster11568920.1	TELQSYTTPAEDAPAGVVAR	Arthropoda	1	1	K19759														5090000000	826000000	8200000000
Cluster11568920.1	TELQSYTTPAEDAPAGVVAR	Arthropoda	1	1	K12462														5090000000	826000000	8200000000
Cluster11568920.1	WEWAFEIK	Arthropoda	1	1	K19759															383000000	1130000000
Cluster11568920.1	WEWAFEIK	Arthropoda	1	1	K12462															383000000	1130000000
Cluster115696.1	EGFIDWDAWDGYR	Fungi	1	1	K01113	path:map00790	19700000		26200000		46000000				88600000		36000000
Cluster115696.1	EGFIDWDAWDGYR	Fungi	1	1	K01113	path:map02020	19700000		26200000		46000000				88600000		36000000
Cluster115696.1	NSDGFAIASFIVNAGENR	Fungi	1	1	K01113	path:map00790	144000000	12500000	86300000	266000000	508000000	336000000	139000000	7700000	851000000	251000000	244000000	96400000		726000000
Cluster115696.1	NSDGFAIASFIVNAGENR	Fungi	1	1	K01113	path:map02020	144000000	12500000	86300000	266000000	508000000	336000000	139000000	7700000	851000000	251000000	244000000	96400000		726000000
Cluster115696.1	VIGQQIVFSQLLR	Fungi	1	1	K01113	path:map00790	330000000	40300000	379000000	1150000000	1720000000	1090000000	476000000	10500000	2700000000	824000000	1030000000	110000000		3480000000
Cluster115696.1	VIGQQIVFSQLLR	Fungi	1	1	K01113	path:map02020	330000000	40300000	379000000	1150000000	1720000000	1090000000	476000000	10500000	2700000000	824000000	1030000000	110000000		3480000000
Cluster115696.1	WLQDTLSESK	Fungi	1	1	K01113	path:map00790									20900000
Cluster115696.1	WLQDTLSESK	Fungi	1	1	K01113	path:map02020									20900000
Cluster11569760.1	EYESITVPYPVDK	Arthropoda	1	1	K02138	path:map00190													6550000000	5710000000	7300000000
Cluster11569760.1	NILTIGLVDK	Arthropoda	1	1	K02138	path:map00190													8220000000	7040000000	8980000000
Cluster11569760.1	YTSEIETEEK	Arthropoda	1	1	K02138	path:map00190													8060000000		8560000000
Cluster11569760.1	YTSEIETEEKK	Arthropoda	1	1	K02138	path:map00190													127000000	517000000
Cluster115698.1	ISLDTELTLVR	Fungi	1	1	K02212	path:map03030	46100000		44300000		89500000	100000000	19200000		110000000		26200000
Cluster115698.1	ISLDTELTLVR	Fungi	1	1	K02212	path:map04110	46100000		44300000		89500000	100000000	19200000		110000000		26200000
Cluster115698.1	ISLDTELTLVR	Fungi	1	1	K02212	path:map04111	46100000		44300000		89500000	100000000	19200000		110000000		26200000
Cluster115698.1	ISLDTELTLVR	Fungi	1	1	K02212	path:map04113	46100000		44300000		89500000	100000000	19200000		110000000		26200000
Cluster115698.1	NLPVLVFNPDK	Fungi	1	1	K02212	path:map03030	18700000		8710000	45700000		43500000					16600000
Cluster115698.1	NLPVLVFNPDK	Fungi	1	1	K02212	path:map04110	18700000		8710000	45700000		43500000					16600000
Cluster115698.1	NLPVLVFNPDK	Fungi	1	1	K02212	path:map04111	18700000		8710000	45700000		43500000					16600000
Cluster115698.1	NLPVLVFNPDK	Fungi	1	1	K02212	path:map04113	18700000		8710000	45700000		43500000					16600000
Cluster1162037.1	AAM*AAVAAQAK	Arthropoda	1	1	K01834	path:map00010													5900000000	352000000	9480000000
Cluster1162037.1	AAM*AAVAAQAK	Arthropoda	1	1	K01834	path:map00260													5900000000	352000000	9480000000
Cluster1162037.1	AAM*AAVAAQAK	Arthropoda	1	1	K01834	path:map00680													5900000000	352000000	9480000000
Cluster1162037.1	AAMAAVAAQAK	Arthropoda	1	1	K01834	path:map00010													1450000000	1420000000	3500000000
Cluster1162037.1	AAMAAVAAQAK	Arthropoda	1	1	K01834	path:map00260													1450000000	1420000000	3500000000
Cluster1162037.1	AAMAAVAAQAK	Arthropoda	1	1	K01834	path:map00680													1450000000	1420000000	3500000000
Cluster1162037.1	DAGYIFDIAHTSVLTR	Arthropoda	1	1	K01834	path:map00010													6070000000	5980000000	9270000000
Cluster1162037.1	DAGYIFDIAHTSVLTR	Arthropoda	1	1	K01834	path:map00260													6070000000	5980000000	9270000000
Cluster1162037.1	DAGYIFDIAHTSVLTR	Arthropoda	1	1	K01834	path:map00680													6070000000	5980000000	9270000000
Cluster1162037.1	EINQENLPVQK	Arthropoda	1	1	K01834	path:map00010													9700000000		13500000000
Cluster1162037.1	EINQENLPVQK	Arthropoda	1	1	K01834	path:map00260													9700000000		13500000000
Cluster1162037.1	EINQENLPVQK	Arthropoda	1	1	K01834	path:map00680													9700000000		13500000000
Cluster1162037.1	FLGDEETVK	Arthropoda	1	1	K01834	path:map00010													9690000000	11900000000	16100000000
Cluster1162037.1	FLGDEETVK	Arthropoda	1	1	K01834	path:map00260													9690000000	11900000000	16100000000
Cluster1162037.1	FLGDEETVK	Arthropoda	1	1	K01834	path:map00680													9690000000	11900000000	16100000000
Cluster1162037.1	HYGGLTGM*NK	Arthropoda	1	1	K01834	path:map00010													6090000000		7950000000
Cluster1162037.1	HYGGLTGM*NK	Arthropoda	1	1	K01834	path:map00260													6090000000		7950000000
Cluster1162037.1	HYGGLTGM*NK	Arthropoda	1	1	K01834	path:map00680													6090000000		7950000000
Cluster1162037.1	TLPYWNDTIIPQLK	Arthropoda	1	1	K01834	path:map00010													3330000000		719000000
Cluster1162037.1	TLPYWNDTIIPQLK	Arthropoda	1	1	K01834	path:map00260													3330000000		719000000
Cluster1162037.1	TLPYWNDTIIPQLK	Arthropoda	1	1	K01834	path:map00680													3330000000		719000000
Cluster1162037.1	YADGPKPDEFPK	Arthropoda	1	1	K01834	path:map00010													12600000000		20100000000
Cluster1162037.1	YADGPKPDEFPK	Arthropoda	1	1	K01834	path:map00260													12600000000		20100000000
Cluster1162037.1	YADGPKPDEFPK	Arthropoda	1	1	K01834	path:map00680													12600000000		20100000000
Cluster116234.1	IIAVDIVPQR	Fungi	1	1	K05351	path:map00040											47500000
Cluster116234.1	QQLNIQDR	Fungi	1	1	K05351	path:map00040									31800000		9240000
Cluster116234.1	YGPGDYPLAISLAASEK	Fungi	1	1	K05351	path:map00040									19500000
Cluster116277.1	GNESYVNPAASSTGEIK	Arthropoda	1	1	K20100															102000000	136000000
Cluster116277.1	NDYNPVEFDQAAPGAR	Arthropoda	1	1	K20100															256000000	721000000
Cluster11664328.1	ASQGIYPLHDVYIR	Arthropoda	1	1	K02984	path:map03010													4060000000	4380000000	7620000000
Cluster11664328.1	M*VETITEDVTK	Arthropoda	1	1	K02984	path:map03010													1820000000		2260000000
Cluster11664328.1	MVETITEDVTK	Arthropoda	1	1	K02984	path:map03010														414000000	1380000000
Cluster11664577.1	VVAVIGAVVDVQFDDALPPILNALEVQNR	Arthropoda	1	1	K02133	path:map00190		690000000				306000000	30300000						822000000	65100000
Cluster11664577.1	VVAVIGAVVDVQFDDALPPILNALEVQNRTPR	Arthropoda	1	1	K02133	path:map00190						15000000
Cluster11667529.1	EHFSAYGDIESINVK	Arthropoda	1	1	K03102			18900000												615000000	9510000000
Cluster11672698.1	IPEGLTVTVK	Arthropoda	1	1	K02940	path:map03010													4890000000	6510000000	11500000000
Cluster11672698.1	QIVTNQTVK	Arthropoda	1	1	K02940	path:map03010													3420000000	3700000000	6040000000
Cluster11672945.1	DAVLLIFANK	Arthropoda	1	1	K07937	path:map04072							24600000							2660000000	3900000000
Cluster11672945.1	DAVLLIFANK	Arthropoda	1	1	K07937	path:map04144							24600000							2660000000	3900000000
Cluster11672945.1	M*LAEDELR	Arthropoda	1	1	K07937	path:map04072							10400000							1210000000
Cluster11672945.1	M*LAEDELR	Arthropoda	1	1	K07937	path:map04144							10400000							1210000000
Cluster11672945.1	MLAEDELR	Arthropoda	1	1	K07937	path:map04072														402000000	1220000000
Cluster11672945.1	MLAEDELR	Arthropoda	1	1	K07937	path:map04144														402000000	1220000000
Cluster11672945.1	MLAEDELRDAVLLIFANK	Arthropoda	1	1	K07937	path:map04072															548000000
Cluster11672945.1	MLAEDELRDAVLLIFANK	Arthropoda	1	1	K07937	path:map04144															548000000
Cluster11675881.1	DAAYDAFLEDLQK	Arthropoda	1	1	K05765	path:map04810							27800000						14400000000	16900000000	22000000000
Cluster11675881.1	QIDVEVIGPR	Arthropoda	1	1	K05765	path:map04810							116000000						28500000000	35600000000	40100000000
Cluster11675892.1	EPFYAWYDGNSGSSR	Arthropoda	1	1															1360000000		2240000000
Cluster11675892.1	GTLYIPYAEIR	Arthropoda	1	1															2800000000		4670000000
Cluster11676626.1	GQDDLQQQEEDNNNK	Arthropoda	1	1	K09549														334000000		402000000
Cluster11676626.1	VIDALNDQVTK	Arthropoda	1	1	K09549														1510000000		2120000000
Cluster1167945.1	LAM*FSM*FGFYVQAIVTGK	Viridiplantae	1	1	K08912	path:map00196						1140000000
Cluster1167945.1	LAM*FSM*FGFYVQAIVTGK	Viridiplantae	1	1	K08913	path:map00196						1140000000
Cluster1167945.1	LAM*FSMFGFFVQAIVTGK	Viridiplantae	1	1	K08912	path:map00196						8760000
Cluster1167945.1	LAM*FSMFGFFVQAIVTGK	Viridiplantae	1	1	K08913	path:map00196						8760000
Cluster1167945.1	PEAFAELK	Bacteria	1	1	K08912	path:map00196				438000000	464000000	476000000			166000000
Cluster1167945.1	PEAFAELK	Bacteria	1	1	K08913	path:map00196				438000000	464000000	476000000			166000000
Cluster116803.1	GAFNLPTLK	Arthropoda	1	1	K17256															310000000	207000000
Cluster116803.1	TPTSTLSLIGNR	Arthropoda	1	1	K17256															573000000	571000000
Cluster116829.1	FVWAAGSDPR	Fungi	1	1	K00681	path:map00430				23900000			22700000		64700000
Cluster116829.1	FVWAAGSDPR	Fungi	1	1	K00681	path:map00460				23900000			22700000		64700000
Cluster116829.1	FVWAAGSDPR	Fungi	1	1	K00681	path:map00480				23900000			22700000		64700000
Cluster116829.1	GFTVQAALDAPR	Fungi	1	1	K00681	path:map00430				3080000	16400000
Cluster116829.1	GFTVQAALDAPR	Fungi	1	1	K00681	path:map00460				3080000	16400000
Cluster116829.1	GFTVQAALDAPR	Fungi	1	1	K00681	path:map00480				3080000	16400000
Cluster116829.1	GVVSSSQPLATEAGLEILR	Fungi	1	1	K00681	path:map00430	8490000				28800000	13400000					14600000			54800000
Cluster116829.1	GVVSSSQPLATEAGLEILR	Fungi	1	1	K00681	path:map00460	8490000				28800000	13400000					14600000			54800000
Cluster116829.1	GVVSSSQPLATEAGLEILR	Fungi	1	1	K00681	path:map00480	8490000				28800000	13400000					14600000			54800000
Cluster116829.1	LAFADSR	Fungi	1	1	K00681	path:map00430				213000000	187000000	177000000	23700000		134000000
Cluster116829.1	LAFADSR	Fungi	1	1	K00681	path:map00460				213000000	187000000	177000000	23700000		134000000
Cluster116829.1	LAFADSR	Fungi	1	1	K00681	path:map00480				213000000	187000000	177000000	23700000		134000000
Cluster116859.1	APIQLVDQR	Arthropoda	1	1	K24431																420000000
Cluster116859.1	GPWASEVSGLVK	Arthropoda	1	1	K24431																679000000
Cluster1169185.1	NGQLLYQYDLGEGTIVLR	Arthropoda	1	1	K06240	path:map04151													214000000		231000000
Cluster1169185.1	NGQLLYQYDLGEGTIVLR	Arthropoda	1	1	K06240	path:map04510													214000000		231000000
Cluster1169185.1	NGQLLYQYDLGEGTIVLR	Arthropoda	1	1	K06240	path:map04512													214000000		231000000
Cluster1169185.1	SSQITPDTR	Arthropoda	1	1	K06240	path:map04151													1620000000	1740000000	1880000000
Cluster1169185.1	SSQITPDTR	Arthropoda	1	1	K06240	path:map04510													1620000000	1740000000	1880000000
Cluster1169185.1	SSQITPDTR	Arthropoda	1	1	K06240	path:map04512													1620000000	1740000000	1880000000
Cluster1169185.1	TFVEDGLIYLMGK	Arthropoda	1	1	K06240	path:map04151													16900000	51500000	113000000
Cluster1169185.1	TFVEDGLIYLMGK	Arthropoda	1	1	K06240	path:map04510													16900000	51500000	113000000
Cluster1169185.1	TFVEDGLIYLMGK	Arthropoda	1	1	K06240	path:map04512													16900000	51500000	113000000
Cluster1169185.1	YNDGNWHTLEAIR	Arthropoda	1	1	K06240	path:map04151													100000000		126000000
Cluster1169185.1	YNDGNWHTLEAIR	Arthropoda	1	1	K06240	path:map04510													100000000		126000000
Cluster1169185.1	YNDGNWHTLEAIR	Arthropoda	1	1	K06240	path:map04512													100000000		126000000
Cluster11692639.1	VIDVSVLPTTPSGHTQAPAYALAER	Fungi	1	1	K20154		89400000		68800000		78900000	73200000					92500000
Cluster11692639.1	VIDVSVLPTTPSGHTQAPAYALAER	Fungi	1	1	K00108	path:map00260	89400000		68800000		78900000	73200000					92500000
Cluster1170380.1	LIDNPDYFNDK	Arthropoda	1	1	K08054	path:map04141													624000000	510000000	923000000
Cluster1170380.1	LIDNPDYFNDK	Arthropoda	1	1	K08054	path:map04145													624000000	510000000	923000000
Cluster1170380.1	WLAPLVNNPNYK	Arthropoda	1	1	K08054	path:map04141													213000000	127000000	567000000
Cluster1170380.1	WLAPLVNNPNYK	Arthropoda	1	1	K08054	path:map04145													213000000	127000000	567000000
Cluster1171291.1	APASTVQILGAEK	Arthropoda	1	1	K14564	path:map03008													429000000		899000000
Cluster1171291.1	YGLLFHSTFIGR	Arthropoda	1	1	K14564	path:map03008													144000000		295000000
Cluster1172292.1	EM*EELEVK	Fungi	1	1	K09702							64000000			121000000
Cluster1172292.1	KPPTVDIDNSPILLVNAPIDLQR	Fungi	1	1	K09702		21800000				34600000	38000000			25500000	13600000
Cluster1172292.1	TGVEFAFGAPQVGTVAASR	Fungi	1	1	K09702		20200000				53100000	36800000			46700000	7930000
Cluster1172293.1	QDVAVSAQNLYPK	Fungi	1	1	K01803	path:map00010						40900000
Cluster1172293.1	QDVAVSAQNLYPK	Fungi	1	1	K01803	path:map00051						40900000
Cluster1172293.1	QDVAVSAQNLYPK	Fungi	1	1	K01803	path:map00562						40900000
Cluster1172293.1	QDVAVSAQNLYPK	Fungi	1	1	K01803	path:map00710						40900000
Cluster1172293.1	VATASQAQETQAAVR	Fungi	1	1	K01803	path:map00010	23800000		18700000		71500000	51600000	8460000		77600000	5870000	12700000			195000000
Cluster1172293.1	VATASQAQETQAAVR	Fungi	1	1	K01803	path:map00051	23800000		18700000		71500000	51600000	8460000		77600000	5870000	12700000			195000000
Cluster1172293.1	VATASQAQETQAAVR	Fungi	1	1	K01803	path:map00562	23800000		18700000		71500000	51600000	8460000		77600000	5870000	12700000			195000000
Cluster1172293.1	VATASQAQETQAAVR	Fungi	1	1	K01803	path:map00710	23800000		18700000		71500000	51600000	8460000		77600000	5870000	12700000			195000000
Cluster1172293.1	VFLSSAVSPVVAEETR	Fungi	1	1	K01803	path:map00010	67500000		58500000		166000000	81500000	28900000		155000000	37100000	47200000			343000000
Cluster1172293.1	VFLSSAVSPVVAEETR	Fungi	1	1	K01803	path:map00051	67500000		58500000		166000000	81500000	28900000		155000000	37100000	47200000			343000000
Cluster1172293.1	VFLSSAVSPVVAEETR	Fungi	1	1	K01803	path:map00562	67500000		58500000		166000000	81500000	28900000		155000000	37100000	47200000			343000000
Cluster1172293.1	VFLSSAVSPVVAEETR	Fungi	1	1	K01803	path:map00710	67500000		58500000		166000000	81500000	28900000		155000000	37100000	47200000			343000000
Cluster1173829.1	FGQPEITLGTIPGAGGTQR	Bacteria	1	1	K01692	path:map00071													1030000000		3070000000
Cluster1173829.1	FGQPEITLGTIPGAGGTQR	Bacteria	1	1	K01692	path:map00280													1030000000		3070000000
Cluster1173829.1	FGQPEITLGTIPGAGGTQR	Bacteria	1	1	K01692	path:map00310													1030000000		3070000000
Cluster1173829.1	FGQPEITLGTIPGAGGTQR	Bacteria	1	1	K01692	path:map00360													1030000000		3070000000
Cluster1173829.1	FGQPEITLGTIPGAGGTQR	Bacteria	1	1	K01692	path:map00362													1030000000		3070000000
Cluster1173829.1	FGQPEITLGTIPGAGGTQR	Bacteria	1	1	K01692	path:map00380													1030000000		3070000000
Cluster1173829.1	FGQPEITLGTIPGAGGTQR	Bacteria	1	1	K01692	path:map00410													1030000000		3070000000
Cluster1173829.1	FGQPEITLGTIPGAGGTQR	Bacteria	1	1	K01692	path:map00627													1030000000		3070000000
Cluster1173829.1	FGQPEITLGTIPGAGGTQR	Bacteria	1	1	K01692	path:map00640													1030000000		3070000000
Cluster1173829.1	FGQPEITLGTIPGAGGTQR	Bacteria	1	1	K01692	path:map00650													1030000000		3070000000
Cluster1173829.1	FGQPEITLGTIPGAGGTQR	Bacteria	1	1	K01692	path:map00907													1030000000		3070000000
Cluster1173829.1	FGQPEITLGTIPGAGGTQR	Bacteria	1	1	K01692	path:map00930													1030000000		3070000000
Cluster117384.1	IEQFVITDPEK	Fungi	1	1	K01875	path:map00970									21900000
Cluster117384.1	NVPTSQTEDDNVVLR	Fungi	1	1	K01875	path:map00970									17800000
Cluster11752491.1	SHLLLFLSK	Arthropoda	1	1	K09580	path:map04141													2000000000	1600000000	4060000000
Cluster11752491.1	YIEGIQEPAK	Arthropoda	1	1	K09580	path:map04141													2500000000	4520000000	5120000000
Cluster11752491.1	YIEGIQEPAKK	Arthropoda	1	1	K09580	path:map04141													180000000	2050000000	2140000000
Cluster11783605.1	GEATSQVVEVTEIPDQGEKPK	Arthropoda	1	1	K12567														358000000	7020000000	7320000000
Cluster11783605.1	NDKGEATSQVVEVTEIPDQGEKPK	Arthropoda	1	1	K12567														819000000	813000000	1190000000
Cluster11783960.1	GPLM*TPIGK	Arthropoda	1	1	K00030	path:map00020													2220000000	2160000000	3240000000
Cluster11783960.1	VPIEWESVDVTPVK	Arthropoda	1	1	K00030	path:map00020													5490000000	4960000000	7480000000
Cluster11793560.1	NVVAQLVR	Viridiplantae	1	1	K11517	path:map00630	61900000		153000000
Cluster11793560.1	NVVAQLVR	Viridiplantae	1	1	K11517	path:map04146	61900000		153000000
Cluster1181476.1	IAQM*YLR	Fungi	1	1			12700000				52700000
Cluster1181476.1	M*LIDTFFFR	Fungi	1	1			11400000				30900000				28500000
Cluster1181476.1	VNDPLSLSFSAADENVLDR	Fungi	1	1			9970000				11800000				27100000
Cluster118422.1	ETDSVTTDDNSTQPVK	Arthropoda	1	1	K20007														105000000	108000000	99700000
Cluster118422.1	LYNQTEDINEDLK	Arthropoda	1	1	K20007															415000000	261000000
Cluster118422.1	QIIPLSNESLIEDFAR	Arthropoda	1	1	K20007														74800000	56200000
Cluster1184518.1	FGQPEITIGTIPGAGGTQR	Bacteria	1	1	K01692	path:map00071													1030000000		3070000000
Cluster1184518.1	FGQPEITIGTIPGAGGTQR	Bacteria	1	1	K01692	path:map00280													1030000000		3070000000
Cluster1184518.1	FGQPEITIGTIPGAGGTQR	Bacteria	1	1	K01692	path:map00310													1030000000		3070000000
Cluster1184518.1	FGQPEITIGTIPGAGGTQR	Bacteria	1	1	K01692	path:map00360													1030000000		3070000000
Cluster1184518.1	FGQPEITIGTIPGAGGTQR	Bacteria	1	1	K01692	path:map00362													1030000000		3070000000
Cluster1184518.1	FGQPEITIGTIPGAGGTQR	Bacteria	1	1	K01692	path:map00380													1030000000		3070000000
Cluster1184518.1	FGQPEITIGTIPGAGGTQR	Bacteria	1	1	K01692	path:map00410													1030000000		3070000000
Cluster1184518.1	FGQPEITIGTIPGAGGTQR	Bacteria	1	1	K01692	path:map00627													1030000000		3070000000
Cluster1184518.1	FGQPEITIGTIPGAGGTQR	Bacteria	1	1	K01692	path:map00640													1030000000		3070000000
Cluster1184518.1	FGQPEITIGTIPGAGGTQR	Bacteria	1	1	K01692	path:map00650													1030000000		3070000000
Cluster1184518.1	FGQPEITIGTIPGAGGTQR	Bacteria	1	1	K01692	path:map00907													1030000000		3070000000
Cluster1184518.1	FGQPEITIGTIPGAGGTQR	Bacteria	1	1	K01692	path:map00930													1030000000		3070000000
Cluster11892230.1	CGGYVYAAEQM*LAR	Arthropoda	1	1	K09377														196000000	307000000	189000000
Cluster11892230.1	CGGYVYAAEQMLAR	Arthropoda	1	1	K09377														188000000		272000000
Cluster11892230.1	GSNAILEPR	Arthropoda	1	1	K09377														66400000000	58000000000	50900000000
Cluster11892367.1	FDCSGAGDVDTSK	Arthropoda	1	1	K01280																119000000
Cluster11892367.1	VVQAPDGYITGLTGR	Arthropoda	1	1	K01280																612000000
Cluster11892574.1	IKPTAVGLSLIK	Arthropoda	1	1	K00006	path:map00564													200000000
Cluster11892574.1	IKPTAVGLSLIK	Arthropoda	1	1	K00006	path:map04011													200000000
Cluster11892574.1	NADILIFVLPHQFIR	Arthropoda	1	1	K00006	path:map00564													119000000
Cluster11892574.1	NADILIFVLPHQFIR	Arthropoda	1	1	K00006	path:map04011													119000000
Cluster11892581.1	M*LYSSSFDALK	Arthropoda	1	1	K05765	path:map04810													4090000000	5980000000	6010000000
Cluster11892581.1	YIQATDLSEASEEAVEEK	Arthropoda	1	1	K05765	path:map04810													9540000000	10900000000	15200000000
Cluster11892780.1	SEIGDIIAFLK	Arthropoda	1	1	K01803	path:map00010													1720000000	4750000	3720000000
Cluster11892780.1	SEIGDIIAFLK	Arthropoda	1	1	K01803	path:map00051													1720000000	4750000	3720000000
Cluster11892780.1	SEIGDIIAFLK	Arthropoda	1	1	K01803	path:map00562													1720000000	4750000	3720000000
Cluster11892780.1	SEIGDIIAFLK	Arthropoda	1	1	K01803	path:map00710													1720000000	4750000	3720000000
Cluster11893473.1	ILTGELDHLPEVAFYM*VGPIEEVVTK	Arthropoda	1	1	K02133	path:map00190													810000000	2000000000	2350000000
Cluster11893473.1	ILTGELDHLPEVAFYMVGPIEEVVTK	Arthropoda	1	1	K02133	path:map00190													784000000		138000000
Cluster11893473.1	LVPLEETIK	Arthropoda	1	1	K02133	path:map00190													39600000000	44500000000	49300000000
Cluster11893938.1	LDSIPEGK	Arthropoda	1	1	K00411	path:map00190													8040000000		9840000000
Cluster11893938.1	LDSIPEGK	Arthropoda	1	1	K00411	path:map02020													8040000000		9840000000
Cluster11893938.1	VIVHNLVGMLSPTADVLAM*SK	Arthropoda	1	1	K00411	path:map00190													381000000		541000000
Cluster11893938.1	VIVHNLVGMLSPTADVLAM*SK	Arthropoda	1	1	K00411	path:map02020													381000000		541000000
Cluster11898917.1	EDVEELRK	Arthropoda	1	1	K10382														1200000000	1410000000
Cluster11898917.1	LANQDTVKEDVEELRK	Arthropoda	1	1	K10382														418000000	510000000	646000000
Cluster11898917.1	LLQWISEVENR	Arthropoda	1	1	K10382															1250000000	1560000000
Cluster1190032.2	ADLQTFFR	Leucoagaricus	1	1	K01279	path:map04142	693000000	82600000	882000000		4090000000	3290000000	915000000		5090000000	1140000000	1460000000
Cluster1190032.2	ALYNTVNYVPSQTSR	Leucoagaricus	1	1	K01279	path:map04142	542000000	47900000	604000000	922000000	1860000000	1730000000	578000000	10300000	2790000000	569000000	825000000	174000000	358000000	4750000000
Cluster1190032.2	FRPDAAGSSFTTVR	Leucoagaricus	1	1	K01279	path:map04142	1090000000	75200000	876000000	2270000000	3780000000	2660000000	809000000	28000000	1930000000	1250000000	1340000000		446000000	4580000000	423000000
Cluster1190032.2	GVTAFFSSGDFGVGGGDCR	Leucoagaricus	1	1	K01279	path:map04142	14600000		15800000	34900000	95600000	69500000	22400000		99500000	23200000	27000000			168000000
Cluster1190032.2	TNDGTNTVLFQPAFPASCPFVTTVGGTTR	Leucoagaricus	1	1	K01279	path:map04142			105000000	98100000	312000000	8910000	72000000		446000000		7820000
Cluster1190280.1	AAGTCQM*SPGDAYAQR	Arthropoda	1	1	K06271	path:map04015													125000000	146000000	128000000
Cluster1190280.1	AAGTCQM*SPGDAYAQR	Arthropoda	1	1	K06271	path:map04510													125000000	146000000	128000000
Cluster1190280.1	DTSGASAAASNADVSAR	Arthropoda	1	1	K06271	path:map04015														2610000000	2210000000
Cluster1190280.1	DTSGASAAASNADVSAR	Arthropoda	1	1	K06271	path:map04510														2610000000	2210000000
Cluster1190280.1	DVASALGDLIHATK	Arthropoda	1	1	K06271	path:map04015													411000000	457000000	686000000
Cluster1190280.1	DVASALGDLIHATK	Arthropoda	1	1	K06271	path:map04510													411000000	457000000	686000000
Cluster1190280.1	LGPLAVDISHK	Arthropoda	1	1	K06271	path:map04015													2470000000	1240000000	3030000000
Cluster1190280.1	LGPLAVDISHK	Arthropoda	1	1	K06271	path:map04510													2470000000	1240000000	3030000000
Cluster1190280.1	VSQVLAALQAGSR	Arthropoda	1	1	K06271	path:map04015													1560000000	1350000000	1530000000
Cluster1190280.1	VSQVLAALQAGSR	Arthropoda	1	1	K06271	path:map04510													1560000000	1350000000	1530000000
Cluster1190689.1	APSYFSLEATALPETGR	Fungi	1	1	K14265	path:map00380					8210000
Cluster1190689.1	M*EVLELAR	Fungi	1	1	K14265	path:map00380					43600000
Cluster1190694.1	SPLM*LTQDQSAR	Fungi	1	1	K11018		58900000				67100000	57900000			148000000		21600000
Cluster1190696.1	EFINIVSSR	Fungi	1	1	K12941							85200000			86100000
Cluster1190696.1	VVLLGTPAEEGGGGK	Fungi	1	1	K12941							14500000			14200000
Cluster11909269.1	EVIVDDR	Fungi	1	1	K07897	path:map04137				33600000	57200000
Cluster11909269.1	EVIVDDR	Fungi	1	1	K07897	path:map04138				33600000	57200000
Cluster11909269.1	EVIVDDR	Fungi	1	1	K07897	path:map04140				33600000	57200000
Cluster11909269.1	EVIVDDR	Fungi	1	1	K07897	path:map04144				33600000	57200000
Cluster11909269.1	EVIVDDR	Fungi	1	1	K07897	path:map04145				33600000	57200000
Cluster11909871.1	LLEGTTYEFR	Arthropoda	1	1	K12567															11200000000	13300000000
Cluster11909871.1	SEPLTTDR	Arthropoda	1	1	K12567														17000000000	15700000000	14800000000
Cluster11909871.1	YNHATVPR	Arthropoda	1	1	K12567														2710000000		14100000000
Cluster11910509.1	IWDTVNK	Arthropoda	1	1	K24736														4430000000	3490000000	5520000000
Cluster11910509.1	NEFHPIGGPIK	Arthropoda	1	1	K24736														6160000000	4120000000	7890000000
Cluster11912774.1	IEGVAGNDATSPNLTPR	Arthropoda	1	1															929000000		776000000
Cluster11912774.1	KIEGVAGNDATSPNLTPR	Arthropoda	1	1															128000000		1350000000
Cluster1193155.1	TTGIVLDSGDGVTHTVPIYDGFALPHAILR	Fungi	1	1	K05692	path:map04015													13800000000
Cluster1193155.1	TTGIVLDSGDGVTHTVPIYDGFALPHAILR	Fungi	1	1	K05692	path:map04145													13800000000
Cluster1193155.1	TTGIVLDSGDGVTHTVPIYDGFALPHAILR	Fungi	1	1	K05692	path:map04210													13800000000
Cluster1193155.1	TTGIVLDSGDGVTHTVPIYDGFALPHAILR	Fungi	1	1	K05692	path:map04390													13800000000
Cluster1193155.1	TTGIVLDSGDGVTHTVPIYDGFALPHAILR	Fungi	1	1	K05692	path:map04391													13800000000
Cluster1193155.1	TTGIVLDSGDGVTHTVPIYDGFALPHAILR	Fungi	1	1	K05692	path:map04510													13800000000
Cluster1193155.1	TTGIVLDSGDGVTHTVPIYDGFALPHAILR	Fungi	1	1	K05692	path:map04520													13800000000
Cluster1193155.1	TTGIVLDSGDGVTHTVPIYDGFALPHAILR	Fungi	1	1	K05692	path:map04530													13800000000
Cluster1193155.1	TTGIVLDSGDGVTHTVPIYDGFALPHAILR	Fungi	1	1	K05692	path:map04810													13800000000
Cluster1193155.1	TTGIVLDSGDGVTHTVPIYDGFALPHAILR	Fungi	1	1	K05692	path:map04814													13800000000
Cluster1193155.1	TTGIVLDSGDGVTHTVPIYDGFALPHAILR	Fungi	1	1	K10355	path:map04814													13800000000
Cluster1193155.1	TTGIVLDSGDGVTHTVPIYDGFALPHAILR	Fungi	1	1	K12313	path:map04371													13800000000
Cluster1193155.1	TTGIVLDSGDGVTHTVPIYDGFALPHAILR	Fungi	1	1	K12313	path:map04814													13800000000
Cluster119556.1	DLSSVANLLK	Arthropoda	1	1	K06115														19400000		97300000
Cluster119556.1	DNLEHLEELR	Arthropoda	1	1	K06115														58900000		190000000
Cluster119556.1	EAFLNNDDLGESLSGVETLLR	Arthropoda	1	1	K06115																42400000
Cluster1198072.1	IGDLYVDLR	Arthropoda	1	1	K06115														1460000000		3890000000
Cluster1199092.1	IVTITGYPNAINTAQYLIEQR	Arthropoda	1	1	K14944														266000000		1080000000
Cluster11992340.1	YDPEELNNIASK	Arthropoda	1	1	K01565	path:map00531													560000000
Cluster11992340.1	YDPEELNNIASK	Arthropoda	1	1	K01565	path:map04142													560000000
Cluster11992340.1	YYQRPEWELYDLK	Arthropoda	1	1	K01565	path:map00531													305000000
Cluster11992340.1	YYQRPEWELYDLK	Arthropoda	1	1	K01565	path:map04142													305000000
Cluster12001303.1	ELLNVLSDWFTK	Arthropoda	1	1															758000000	2060000000	4360000000
Cluster12001303.1	NKPEEWEALVK	Arthropoda	1	1															821000000	2020000000	5680000000
Cluster1200158.1	AIIWAGYPGQSGGTAIFDVITGAASPAGR	Fungi	1	1	K15920	path:map00520	532000000		251000000	574000000	89100000	438000000				553000000	697000000	203000000
Cluster12019875.1	AFTSM*CPNAWVEK	Arthropoda	1	1	K02267	path:map00190													290000000	244000000	295000000
Cluster12019875.1	AFTSMCPNAWVEK	Arthropoda	1	1	K02267	path:map00190															146000000
Cluster12019875.1	WNEQVETGTFAGR	Arthropoda	1	1	K02267	path:map00190													7290000000	6240000000	9070000000
Cluster12019875.1	YCYQNYVDFHR	Arthropoda	1	1	K02267	path:map00190													1660000000	661000000
Cluster120242.1	FGLDSSVR	Fungi	1	1	K03103	path:map00010				163000000	212000000		40100000		207000000
Cluster120242.1	FGLDSSVR	Fungi	1	1	K03103	path:map00562				163000000	212000000		40100000		207000000
Cluster120242.1	IIINDGVAPLTGIK	Fungi	1	1	K03103	path:map00010				45200000	77600000	65900000	16100000		96900000	18300000	21900000
Cluster120242.1	IIINDGVAPLTGIK	Fungi	1	1	K03103	path:map00562				45200000	77600000	65900000	16100000		96900000	18300000	21900000
Cluster120242.1	VQGIGWIQELVAR	Fungi	1	1	K03103	path:map00010					23000000	21100000			36300000		15900000
Cluster120242.1	VQGIGWIQELVAR	Fungi	1	1	K03103	path:map00562					23000000	21100000			36300000		15900000
Cluster120242.1	WADIYLQNTR	Fungi	1	1	K03103	path:map00010					30500000	58900000			58800000	13900000	11500000
Cluster120242.1	WADIYLQNTR	Fungi	1	1	K03103	path:map00562					30500000	58900000			58800000	13900000	11500000
Cluster12085159.1	FPGLLSHQESM*VGK	Arthropoda	1	1	K02865	path:map03010														739000000	1360000000
Cluster12085159.1	LLGPGLNK	Arthropoda	1	1	K02865	path:map03010														7330000000	10900000000
Cluster1208592.1	ESTGDTLGGIGSAIALK	Fungi	1	1	K07093					48000000	65600000	79400000			57500000	6470000
Cluster1209675.1	FAELVQK	Fungi	1	1	K03231	path:map03013	130000000		135000000			227000000			320000000		97400000
Cluster1209675.1	VETGIIK	Fungi	1	1	K03231	path:map03013	468000000		363000000	480000000	759000000	765000000	196000000		984000000	166000000	281000000
Cluster12108336.1	AFDSFDSGK	Arthropoda	1	1	K12042	path:map04020													167000000000	118000000000	115000000000
Cluster12108336.1	AFDSFDSGK	Arthropoda	1	1	K12042	path:map04814													167000000000	118000000000	115000000000
Cluster12108336.1	KAFDSFDSGK	Arthropoda	1	1	K12042	path:map04020													1120000000	313000000	307000000
Cluster12108336.1	KAFDSFDSGK	Arthropoda	1	1	K12042	path:map04814													1120000000	313000000	307000000
Cluster12108336.1	LM*GQPFNK	Arthropoda	1	1	K12042	path:map04020													16500000000	25400000000	15300000000
Cluster12108336.1	LM*GQPFNK	Arthropoda	1	1	K12042	path:map04814													16500000000	25400000000	15300000000
Cluster12108336.1	LM*GQPFNKK	Arthropoda	1	1	K12042	path:map04020														448000000
Cluster12108336.1	LM*GQPFNKK	Arthropoda	1	1	K12042	path:map04814														448000000
Cluster12108336.1	LMGQPFNK	Arthropoda	1	1	K12042	path:map04020													5150000000		11000000000
Cluster12108336.1	LMGQPFNK	Arthropoda	1	1	K12042	path:map04814													5150000000		11000000000
Cluster12108336.1	LMGQPFNKK	Arthropoda	1	1	K12042	path:map04020															902000000
Cluster12108336.1	LMGQPFNKK	Arthropoda	1	1	K12042	path:map04814															902000000
Cluster12108336.1	SGSIPTEM*VADILR	Arthropoda	1	1	K12042	path:map04020													68200000000	72400000000	62700000000
Cluster12108336.1	SGSIPTEM*VADILR	Arthropoda	1	1	K12042	path:map04814													68200000000	72400000000	62700000000
Cluster12108336.1	SGSIPTEMVADILR	Arthropoda	1	1	K12042	path:map04020													43900000000	29700000000	47500000000
Cluster12108336.1	SGSIPTEMVADILR	Arthropoda	1	1	K12042	path:map04814													43900000000	29700000000	47500000000
Cluster12112014.1	EFGNLYK	Arthropoda	1	1	K00418	path:map00190													3710000000		3680000000
Cluster12112014.1	FQGSVFK	Arthropoda	1	1	K00418	path:map00190													4850000000		4830000000
Cluster12112014.1	GLISEGVPNLIR	Arthropoda	1	1	K00418	path:map00190													9020000000		11000000000
Cluster12112215.1	TQIAGQLDDAR	Arthropoda	1	1				39900000											153000000000	135000000000	171000000000
Cluster12112215.1	VNIENVTYLK	Arthropoda	1	1				87500000											160000000000	126000000000	146000000000
Cluster12112215.1	VNIENVTYLKTQIAGQLDDAR	Arthropoda	1	1															445000000	366000000	344000000
Cluster12112588.1	STAGADAAEDAQDGASPEK	Arthropoda	1	1																2800000000	3420000000
Cluster12112588.1	STAGADAAEDAQDGASPEKK	Arthropoda	1	1																1300000000	1890000000
Cluster12136591.1	FPLFTAIHR	Arthropoda	1	1	K00006	path:map00564													618000000		2510000000
Cluster12136591.1	FPLFTAIHR	Arthropoda	1	1	K00006	path:map04011													618000000		2510000000
Cluster12136591.1	LQGPFTAEEVNYM*LK	Arthropoda	1	1	K00006	path:map00564													155000000
Cluster12136591.1	LQGPFTAEEVNYM*LK	Arthropoda	1	1	K00006	path:map04011													155000000
Cluster12136591.1	LQGPFTAEEVNYMLK	Arthropoda	1	1	K00006	path:map00564															268000000
Cluster12136591.1	LQGPFTAEEVNYMLK	Arthropoda	1	1	K00006	path:map04011															268000000
Cluster1215113.2	ADLQTFFQR	Leucoagaricus	1	1	K01279	path:map04142	195000000			418000000	709000000				1050000000	290000000	407000000	53800000
Cluster1215113.2	VSSVGGTSASSPTVAGVFALLNDFR	Leucoagaricus	1	1	K01279	path:map04142							19400000		113000000	19000000
Cluster12193842.1	DPSAHFVPR	Arthropoda	1	1	K00688	path:map00500													2390000000	1850000000	2790000000
Cluster12193842.1	DPSAHFVPR	Arthropoda	1	1	K00688	path:map02026													2390000000	1850000000	2790000000
Cluster12193842.1	DPSAHFVPR	Arthropoda	1	1	K00688	path:map04217													2390000000	1850000000	2790000000
Cluster1219470.1	ATFAAITK	Fungi	1	1	K02981	path:map03010						32900000
Cluster1219470.1	LSVIPVR	Fungi	1	1	K02981	path:map03010					144000000	132000000			162000000
Cluster1219472.1	EGFEGQM*TEK	Fungi	1	1	K02726	path:map03050				23000000					30400000
Cluster1219477.1	LDSVVQLLIDDSLLISR	Fungi	1	1	K00939	path:map00230	38200000		8810000	14100000	39500000	51200000	6830000		68800000
Cluster1219477.1	LDSVVQLLIDDSLLISR	Fungi	1	1	K00939	path:map00730	38200000		8810000	14100000	39500000	51200000	6830000		68800000
Cluster1219477.1	SDDNVETLR	Fungi	1	1	K00939	path:map00230	63700000		62000000		48100000	31400000	24000000		68000000
Cluster1219477.1	SDDNVETLR	Fungi	1	1	K00939	path:map00730	63700000		62000000		48100000	31400000	24000000		68000000
Cluster1219477.1	SPAQQLR	Fungi	1	1	K00939	path:map00230			14400000	43500000	61300000	49500000
Cluster1219477.1	SPAQQLR	Fungi	1	1	K00939	path:map00730			14400000	43500000	61300000	49500000
Cluster1219480.1	LGVVLFSNELAK	Fungi	1	1	K00218	path:map00860	16900000			13900000		14700000			40900000
Cluster1219480.1	YLIPWAR	Fungi	1	1	K00218	path:map00860					32800000	21500000
Cluster12210032.1	EQFSLYR	Arthropoda	1	1	K23901														825000000	1610000000
Cluster12210032.1	GEEGEEEPEWVK	Arthropoda	1	1	K23901														484000000	595000000
Cluster12211050.1	GASQAGHGGFGNTR	Arthropoda	1	1	K20526														2750000000	9950000000	16600000000
Cluster12211050.1	TFTDDQLR	Arthropoda	1	1	K20526														23400000000	32000000000	30200000000
Cluster12212296.1	AVTDSEVLLTER	Fungi	1	1	K13721		45300000								103000000
Cluster12212863.1	AIDEDQAANFLAILK	Arthropoda	1	1	K00627	path:map00010													582000000	418000000	829000000
Cluster12212863.1	AIDEDQAANFLAILK	Arthropoda	1	1	K00627	path:map00020													582000000	418000000	829000000
Cluster12212863.1	AIDEDQAANFLAILK	Arthropoda	1	1	K00627	path:map00620													582000000	418000000	829000000
Cluster12212863.1	ATLEDPIFLTAGR	Arthropoda	1	1	K00627	path:map00010													1210000000	1000000000	1430000000
Cluster12212863.1	ATLEDPIFLTAGR	Arthropoda	1	1	K00627	path:map00020													1210000000	1000000000	1430000000
Cluster12212863.1	ATLEDPIFLTAGR	Arthropoda	1	1	K00627	path:map00620													1210000000	1000000000	1430000000
Cluster12217867.1	IIEHSAYDTIK	Arthropoda	1	1	K00030	path:map00020													6520000000		8630000000
Cluster12217867.1	YLTGDLGGTAK	Arthropoda	1	1	K00030	path:map00020													5610000000		8340000000
Cluster12222864.1	QWEELSALIK	Arthropoda	1	1	K14455	path:map00220													3300000000		4160000000
Cluster12222864.1	QWEELSALIK	Arthropoda	1	1	K14455	path:map00250													3300000000		4160000000
Cluster12222864.1	QWEELSALIK	Arthropoda	1	1	K14455	path:map00270													3300000000		4160000000
Cluster12222864.1	QWEELSALIK	Arthropoda	1	1	K14455	path:map00330													3300000000		4160000000
Cluster12222864.1	QWEELSALIK	Arthropoda	1	1	K14455	path:map00350													3300000000		4160000000
Cluster12222864.1	QWEELSALIK	Arthropoda	1	1	K14455	path:map00360													3300000000		4160000000
Cluster12222864.1	QWEELSALIK	Arthropoda	1	1	K14455	path:map00400													3300000000		4160000000
Cluster12222864.1	QWEELSALIK	Arthropoda	1	1	K14455	path:map00710													3300000000		4160000000
Cluster12222864.1	QWEELSALIK	Arthropoda	1	1	K14455	path:map00950													3300000000		4160000000
Cluster12222864.1	QWEELSALIK	Arthropoda	1	1	K14455	path:map00960													3300000000		4160000000
Cluster12222864.1	SIILLHACAHNPTGIDPTPK	Arthropoda	1	1	K14455	path:map00220													197000000		140000000
Cluster12222864.1	SIILLHACAHNPTGIDPTPK	Arthropoda	1	1	K14455	path:map00250													197000000		140000000
Cluster12222864.1	SIILLHACAHNPTGIDPTPK	Arthropoda	1	1	K14455	path:map00270													197000000		140000000
Cluster12222864.1	SIILLHACAHNPTGIDPTPK	Arthropoda	1	1	K14455	path:map00330													197000000		140000000
Cluster12222864.1	SIILLHACAHNPTGIDPTPK	Arthropoda	1	1	K14455	path:map00350													197000000		140000000
Cluster12222864.1	SIILLHACAHNPTGIDPTPK	Arthropoda	1	1	K14455	path:map00360													197000000		140000000
Cluster12222864.1	SIILLHACAHNPTGIDPTPK	Arthropoda	1	1	K14455	path:map00400													197000000		140000000
Cluster12222864.1	SIILLHACAHNPTGIDPTPK	Arthropoda	1	1	K14455	path:map00710													197000000		140000000
Cluster12222864.1	SIILLHACAHNPTGIDPTPK	Arthropoda	1	1	K14455	path:map00950													197000000		140000000
Cluster12222864.1	SIILLHACAHNPTGIDPTPK	Arthropoda	1	1	K14455	path:map00960													197000000		140000000
Cluster12240002.1	DDVNDVM*TFIR	Metazoa	1	1	K03841	path:map00010														423000000
Cluster12240002.1	DDVNDVM*TFIR	Metazoa	1	1	K03841	path:map00030														423000000
Cluster12240002.1	DDVNDVM*TFIR	Metazoa	1	1	K03841	path:map00051														423000000
Cluster12240002.1	DDVNDVM*TFIR	Metazoa	1	1	K03841	path:map00680														423000000
Cluster12240002.1	DDVNDVM*TFIR	Metazoa	1	1	K03841	path:map00710														423000000
Cluster12240002.1	DDVNDVM*TFIR	Metazoa	1	1	K03841	path:map04152														423000000
Cluster12240002.1	DDVNDVMTFIR	Metazoa	1	1	K03841	path:map00010														216000000	293000000
Cluster12240002.1	DDVNDVMTFIR	Metazoa	1	1	K03841	path:map00030														216000000	293000000
Cluster12240002.1	DDVNDVMTFIR	Metazoa	1	1	K03841	path:map00051														216000000	293000000
Cluster12240002.1	DDVNDVMTFIR	Metazoa	1	1	K03841	path:map00680														216000000	293000000
Cluster12240002.1	DDVNDVMTFIR	Metazoa	1	1	K03841	path:map00710														216000000	293000000
Cluster12240002.1	DDVNDVMTFIR	Metazoa	1	1	K03841	path:map04152														216000000	293000000
Cluster12240002.1	SPIFLGSK	Metazoa	1	1	K03841	path:map00010														1200000000	1340000000
Cluster12240002.1	SPIFLGSK	Metazoa	1	1	K03841	path:map00030														1200000000	1340000000
Cluster12240002.1	SPIFLGSK	Metazoa	1	1	K03841	path:map00051														1200000000	1340000000
Cluster12240002.1	SPIFLGSK	Metazoa	1	1	K03841	path:map00680														1200000000	1340000000
Cluster12240002.1	SPIFLGSK	Metazoa	1	1	K03841	path:map00710														1200000000	1340000000
Cluster12240002.1	SPIFLGSK	Metazoa	1	1	K03841	path:map04152														1200000000	1340000000
Cluster12242037.1	GVGDGTISWGLENDDDM*TLTHWTGM*IIGPPR	Arthropoda	1	1	K10704														117000000
Cluster12242037.1	GVGDGTISWGLENDDDM*TLTHWTGMIIGPPR	Arthropoda	1	1	K10704														22200000
Cluster12242037.1	LLEELEQGQK	Arthropoda	1	1	K10704														2760000000
Cluster122663.1	DHPNVLSWELANDPR	Fungi	1	1	K19355	path:map00051					23100000	42900000								494000000
Cluster122663.1	GIDPNHLVSSGTQGFR	Fungi	1	1	K19355	path:map00051				356000000	372000000	44200000				235000000				1300000000
Cluster122663.1	VM*NFAQK	Fungi	1	1	K19355	path:map00051				244000000	153000000	167000000				13400000
Cluster1228018.1	M*AQYNNPPAAAATTHETIAPASYTTNAR	Arthropoda	1	1	K17963															141000000	239000000
Cluster1228018.1	MAQYNNPPAAAATTHETIAPASYTTNAR	Arthropoda	1	1	K17963																137000000
Cluster1228018.1	NFDTENDVAENKK	Arthropoda	1	1	K17963															397000000	795000000
Cluster1228761.1	FAVLGFSQSLAGM*YDK	Arthropoda	1	1	K00069	path:map00590													206000000	415000000	349000000
Cluster1228761.1	IVDTFEGLDILINNAGM*LNDK	Arthropoda	1	1	K00069	path:map00590													160000000		268000000
Cluster1228761.1	QTTDNVTLAM*LELIQK	Arthropoda	1	1	K00069	path:map00590														425000000
Cluster1228761.1	QTTDNVTLAMLELIQK	Arthropoda	1	1	K00069	path:map00590													160000000	181000000	333000000
Cluster1229145.1	SVIFVGVPR	Fungi	1	1			20600000			20800000	25200000
Cluster1229145.1	VILSLAALHEVLDGEVK	Fungi	1	1			24000000								34000000		12400000
Cluster12306946.1	GWNQSFTFYRPIK	Arthropoda	1	1	K21112	path:map04530													374000000		663000000
Cluster12306946.1	LANLHNLTNYNTAPR	Arthropoda	1	1	K21112	path:map04530													3530000000		4000000000
Cluster12323813.1	GSNYLGSNSR	Fungi	1	1							200000000	137000000
Cluster123286.1	ITPDISER	Fungi	1	1	K01890	path:map00970
Cluster123286.1	VLNTFLGNAPAPR	Fungi	1	1	K01890	path:map00970
Cluster12332153.1	GFCFITFESEQVVNELLK	Arthropoda	1	1	K03102															387000000	1470000000
Cluster12332153.1	KGFCFITFESEQVVNELLK	Arthropoda	1	1	K03102															185000000	446000000
Cluster12332391.1	ALIANAGLK	Arthropoda	1	1	K01900	path:map00020													4250000000	6020000000	6330000000
Cluster12332391.1	ALIANAGLK	Arthropoda	1	1	K01900	path:map00640													4250000000	6020000000	6330000000
Cluster12332391.1	IVPIDDLDEAAR	Arthropoda	1	1	K01900	path:map00020													5840000000	7490000000	7780000000
Cluster12332391.1	IVPIDDLDEAAR	Arthropoda	1	1	K01900	path:map00640													5840000000	7490000000	7780000000
Cluster12333.1	ALVLDIPVNKPFPTR	Fungi	1	1	K01648	path:map00020						12900000			18600000
Cluster12333.1	ALVLDIPVNKPFPTR	Fungi	1	1	K01648	path:map00720						12900000			18600000
Cluster12333.1	ILFTHEGGIDIGDVDAK	Fungi	1	1	K01648	path:map00020									17000000
Cluster12333.1	ILFTHEGGIDIGDVDAK	Fungi	1	1	K01648	path:map00720									17000000
Cluster12333.1	SINNPDLR	Fungi	1	1	K01648	path:map00020									54600000
Cluster12333.1	SINNPDLR	Fungi	1	1	K01648	path:map00720									54600000
Cluster12333.1	VFGPDTHITEIVPLALGIDISK	Fungi	1	1	K01648	path:map00020	8970000		11200000			7980000
Cluster12333.1	VFGPDTHITEIVPLALGIDISK	Fungi	1	1	K01648	path:map00720	8970000		11200000			7980000
Cluster12333600.1	FTDDDVDEM*YR	Arthropoda	1	1	K12757	path:map04510															530000000
Cluster12333600.1	FTDDDVDEM*YR	Arthropoda	1	1	K12757	path:map04520															530000000
Cluster12333600.1	FTDDDVDEM*YR	Arthropoda	1	1	K12757	path:map04530															530000000
Cluster12333600.1	FTDDDVDEM*YR	Arthropoda	1	1	K12757	path:map04810															530000000
Cluster12333600.1	FTDDDVDEM*YR	Arthropoda	1	1	K12757	path:map04814															530000000
Cluster12333600.1	FTDDDVDEMYR	Arthropoda	1	1	K12757	path:map04510													169000000		371000000
Cluster12333600.1	FTDDDVDEMYR	Arthropoda	1	1	K12757	path:map04520													169000000		371000000
Cluster12333600.1	FTDDDVDEMYR	Arthropoda	1	1	K12757	path:map04530													169000000		371000000
Cluster12333600.1	FTDDDVDEMYR	Arthropoda	1	1	K12757	path:map04810													169000000		371000000
Cluster12333600.1	FTDDDVDEMYR	Arthropoda	1	1	K12757	path:map04814													169000000		371000000
Cluster12333600.1	GSM*FDYLEFTR	Arthropoda	1	1	K12757	path:map04510															722000000
Cluster12333600.1	GSM*FDYLEFTR	Arthropoda	1	1	K12757	path:map04520															722000000
Cluster12333600.1	GSM*FDYLEFTR	Arthropoda	1	1	K12757	path:map04530															722000000
Cluster12333600.1	GSM*FDYLEFTR	Arthropoda	1	1	K12757	path:map04810															722000000
Cluster12333600.1	GSM*FDYLEFTR	Arthropoda	1	1	K12757	path:map04814															722000000
Cluster12333600.1	GSMFDYLEFTR	Arthropoda	1	1	K12757	path:map04510													51100000
Cluster12333600.1	GSMFDYLEFTR	Arthropoda	1	1	K12757	path:map04520													51100000
Cluster12333600.1	GSMFDYLEFTR	Arthropoda	1	1	K12757	path:map04530													51100000
Cluster12333600.1	GSMFDYLEFTR	Arthropoda	1	1	K12757	path:map04810													51100000
Cluster12333600.1	GSMFDYLEFTR	Arthropoda	1	1	K12757	path:map04814													51100000
Cluster12350488.1	DNLTLWTSDTQGDGDEPQEGGDN	Arthropoda	1	1	K16197	path:map04013															1830000000
Cluster12350488.1	DNLTLWTSDTQGDGDEPQEGGDN	Arthropoda	1	1	K16197	path:map04110															1830000000
Cluster12350488.1	DNLTLWTSDTQGDGDEPQEGGDN	Arthropoda	1	1	K16197	path:map04114															1830000000
Cluster12350488.1	DNLTLWTSDTQGDGDEPQEGGDN	Arthropoda	1	1	K16197	path:map04151															1830000000
Cluster12350488.1	DNLTLWTSDTQGDGDEPQEGGDN	Arthropoda	1	1	K16197	path:map04390															1830000000
Cluster12350488.1	DNLTLWTSDTQGDGDEPQEGGDN	Arthropoda	1	1	K16197	path:map04391															1830000000
Cluster1235256.1	GNEIPPDDSR	Arthropoda	1	1	K12567														1490000000	1460000000	1940000000
Cluster1237588.1	ADDFNDPIHLER	Arthropoda	1	1									45100000						611000000	412000000	1150000000
Cluster1237588.1	LSDDYTTDFYR	Arthropoda	1	1									44900000						478000000	619000000	662000000
Cluster1237588.1	NTFTVQDLGSFPNTR	Arthropoda	1	1															399000000	199000000	817000000
Cluster12440189.1	ILVLDEADK	Arthropoda	1	1	K12614	path:map03018													474000000		1610000000
Cluster12440189.1	LLSQDFK	Arthropoda	1	1	K12614	path:map03018													453000000		1230000000
Cluster12440869.1	FM*TASDFVR	Arthropoda	1	1	K15105															712000000
Cluster12440869.1	SYLGLYTDADYNPDSVNLLAGIVDTSK	Arthropoda	1	1	K15105															64600000
Cluster12443832.1	GLFDFFLNDNKLDEK	Arthropoda	1	1	K21894														145000000		454000000
Cluster12443832.1	LVQNTWAIVR	Arthropoda	1	1	K21894														782000000		1420000000
Cluster12452567.1	AYGPGIEPTGSIVGAPANFTVETFSAGK	Arthropoda	1	1	K04437	path:map04010													1160000000	1390000000
Cluster12452567.1	AYGPGIEPTGSIVGAPANFTVETFSAGK	Arthropoda	1	1	K04437	path:map04510													1160000000	1390000000
Cluster12452567.1	GNVDVIVDDPK	Arthropoda	1	1	K04437	path:map04010													4970000000	3470000000
Cluster12452567.1	GNVDVIVDDPK	Arthropoda	1	1	K04437	path:map04510													4970000000	3470000000
Cluster12469891.1	EYGIDTLPTLVLFER	Arthropoda	1	1	K03671														4790000000	2270000000	3730000000
Cluster12469891.1	VLSELENIDDDCDQHNIAFVK	Arthropoda	1	1	K03671														475000000	201000000	405000000
Cluster1248041.1	IVEVNEIDIANETHNQVVER	Arthropoda	1	1	K13358														688000000	672000000	1310000000
Cluster1248041.1	IVEVNEIDIANETHNQVVER	Arthropoda	1	1	K13365	path:map04530													688000000	672000000	1310000000
Cluster1248041.1	LLVVDQEADDYFR	Arthropoda	1	1	K13358														503000000	620000000	757000000
Cluster1248041.1	LLVVDQEADDYFR	Arthropoda	1	1	K13365	path:map04530													503000000	620000000	757000000
Cluster1248041.1	VDEGSPSLAAGLR	Arthropoda	1	1	K13358														859000000	1180000000	1290000000
Cluster1248041.1	VDEGSPSLAAGLR	Arthropoda	1	1	K13365	path:map04530													859000000	1180000000	1290000000
Cluster125077.1	AGIVDPLK	Fungi	1	1	K04077	path:map03018					34300000				45300000
Cluster125077.1	ATPDLLGSSGSITITK	Fungi	1	1	K04077	path:map03018	31100000		36000000			21000000	10800000		58300000
Cluster125077.1	GQLQVAAVK	Fungi	1	1	K04077	path:map03018	29100000				44300000	33100000					9970000
Cluster125077.1	ISLLQDILPSLEAAAK	Fungi	1	1	K04077	path:map03018					40200000	32400000					13900000
Cluster125077.1	SILGDLGILTGGTVFTDELDIK	Fungi	1	1	K04077	path:map03018	97400000								73800000		30700000
Cluster125077.1	TIEDEIEITEGM*R	Fungi	1	1	K04077	path:map03018			53200000		46400000	22700000	12900000
Cluster12535959.1	LVTIVDVIDQNR	Arthropoda	1	1	K02875	path:map03010													5360000000	7410000000	8890000000
Cluster12535959.1	VAYASDGPYQGK	Arthropoda	1	1	K02875	path:map03010													4040000000	5900000000	6610000000
Cluster12543813.1	EELFITTK	Arthropoda	1	1	K00011	path:map00040													588000000		748000000
Cluster12543813.1	EELFITTK	Arthropoda	1	1	K00011	path:map00051													588000000		748000000
Cluster12543813.1	EELFITTK	Arthropoda	1	1	K00011	path:map00052													588000000		748000000
Cluster12543813.1	EELFITTK	Arthropoda	1	1	K00011	path:map00561													588000000		748000000
Cluster12543813.1	EELFITTK	Arthropoda	1	1	K00011	path:map00790													588000000		748000000
Cluster12543813.1	HIDTAANYNNEDAIGR	Arthropoda	1	1	K00011	path:map00040													60200000		93700000
Cluster12543813.1	HIDTAANYNNEDAIGR	Arthropoda	1	1	K00011	path:map00051													60200000		93700000
Cluster12543813.1	HIDTAANYNNEDAIGR	Arthropoda	1	1	K00011	path:map00052													60200000		93700000
Cluster12543813.1	HIDTAANYNNEDAIGR	Arthropoda	1	1	K00011	path:map00561													60200000		93700000
Cluster12543813.1	HIDTAANYNNEDAIGR	Arthropoda	1	1	K00011	path:map00790													60200000		93700000
Cluster12544008.1	GQTM*YVNR	Arthropoda	1	1															1100000000		890000000
Cluster12544008.1	ISHSLSDVK	Arthropoda	1	1															3040000000	2170000000
Cluster12544008.1	M*FASSYFYAPTHPTVEDQVELAR	Arthropoda	1	1																737000000	1000000000
Cluster125674.1	AIPAVFSVEDGEK	Fungi	1	1	K14729	path:map00410									13000000
Cluster125674.1	AIPAVFSVEDGEK	Fungi	1	1	K14729	path:map00640									13000000
Cluster125674.1	FDSQTVIVTGAGAGLGR	Fungi	1	1	K14729	path:map00410					17500000
Cluster125674.1	FDSQTVIVTGAGAGLGR	Fungi	1	1	K14729	path:map00640					17500000
Cluster125674.1	LGANVVVNDVSEK	Fungi	1	1	K14729	path:map00410	17200000		27000000		28800000				20500000
Cluster125674.1	LGANVVVNDVSEK	Fungi	1	1	K14729	path:map00640	17200000		27000000		28800000				20500000
Cluster125674.1	SGGFSFPHTTPYSPEDVITR	Fungi	1	1	K14729	path:map00410	6800000		12000000
Cluster125674.1	SGGFSFPHTTPYSPEDVITR	Fungi	1	1	K14729	path:map00640	6800000		12000000
Cluster12577337.1	FPQVQVRPDEEEYE	Arthropoda	1	1																320000000	407000000
Cluster12577337.1	LPINQVFR	Arthropoda	1	1															1860000000	10600000000	13300000000
Cluster12577337.1	SPEEVNIPLQHR	Arthropoda	1	1															2110000000	4640000000	9660000000
Cluster12578213.1	KNIAQVTNTIFAIGR	Arthropoda	1	1	K04426	path:map04010													59700000		111000000
Cluster12578213.1	KNIAQVTNTIFAIGR	Arthropoda	1	1	K04426	path:map04013													59700000		111000000
Cluster12578213.1	KNIAQVTNTIFAIGR	Arthropoda	1	1	K04426	path:map04071													59700000		111000000
Cluster12578213.1	KNIAQVTNTIFAIGR	Arthropoda	1	1	K04426	path:map04141													59700000		111000000
Cluster12578213.1	KNIAQVTNTIFAIGR	Arthropoda	1	1	K04426	path:map04210													59700000		111000000
Cluster12578213.1	KNIAQVTNTIFAIGR	Arthropoda	1	1	K04426	path:map04214													59700000		111000000
Cluster12578213.1	KNIAQVTNTIFAIGR	Arthropoda	1	1	K04426	path:map04530													59700000		111000000
Cluster12578213.1	KNIAQVTNTIFAIGR	Arthropoda	1	1	K04426	path:map04668													59700000		111000000
Cluster12578213.1	NIAQVTNTIFAIGR	Arthropoda	1	1	K04426	path:map04010													5920000000	5310000000	4410000000
Cluster12578213.1	NIAQVTNTIFAIGR	Arthropoda	1	1	K04426	path:map04013													5920000000	5310000000	4410000000
Cluster12578213.1	NIAQVTNTIFAIGR	Arthropoda	1	1	K04426	path:map04071													5920000000	5310000000	4410000000
Cluster12578213.1	NIAQVTNTIFAIGR	Arthropoda	1	1	K04426	path:map04141													5920000000	5310000000	4410000000
Cluster12578213.1	NIAQVTNTIFAIGR	Arthropoda	1	1	K04426	path:map04210													5920000000	5310000000	4410000000
Cluster12578213.1	NIAQVTNTIFAIGR	Arthropoda	1	1	K04426	path:map04214													5920000000	5310000000	4410000000
Cluster12578213.1	NIAQVTNTIFAIGR	Arthropoda	1	1	K04426	path:map04530													5920000000	5310000000	4410000000
Cluster12578213.1	NIAQVTNTIFAIGR	Arthropoda	1	1	K04426	path:map04668													5920000000	5310000000	4410000000
Cluster12578213.1	YGVPDVDLFQAVDLIER	Arthropoda	1	1	K04426	path:map04010													4290000000	2090000000	4250000000
Cluster12578213.1	YGVPDVDLFQAVDLIER	Arthropoda	1	1	K04426	path:map04013													4290000000	2090000000	4250000000
Cluster12578213.1	YGVPDVDLFQAVDLIER	Arthropoda	1	1	K04426	path:map04071													4290000000	2090000000	4250000000
Cluster12578213.1	YGVPDVDLFQAVDLIER	Arthropoda	1	1	K04426	path:map04141													4290000000	2090000000	4250000000
Cluster12578213.1	YGVPDVDLFQAVDLIER	Arthropoda	1	1	K04426	path:map04210													4290000000	2090000000	4250000000
Cluster12578213.1	YGVPDVDLFQAVDLIER	Arthropoda	1	1	K04426	path:map04214													4290000000	2090000000	4250000000
Cluster12578213.1	YGVPDVDLFQAVDLIER	Arthropoda	1	1	K04426	path:map04530													4290000000	2090000000	4250000000
Cluster12578213.1	YGVPDVDLFQAVDLIER	Arthropoda	1	1	K04426	path:map04668													4290000000	2090000000	4250000000
Cluster12580557.1	ALLFLPDVFGHK	Fungi	1	1						36500000		26300000
Cluster12580557.1	ETTINGVSVYIATPTIDYPK	Fungi	1	1						12800000		12000000
Cluster1258175.1	ASGDFYVPAQPK	Fungi	1	1	K02937	path:map03010					96000000
Cluster1258175.1	IPLVNNGIIEESLGK	Fungi	1	1	K02937	path:map03010	35200000			42400000	71400000				92000000
Cluster1258175.1	LLQINNGVFVK	Fungi	1	1	K02937	path:map03010	76700000					59900000
Cluster1258175.1	LVEPYVTYGEPNLK	Fungi	1	1	K02937	path:map03010				71800000	86300000	81400000			105000000
Cluster1258178.1	GHYTEGAELVDSVLDVTR	Fungi	1	1	K07375	path:map04145							16700000
Cluster1258178.1	GHYTEGAELVDSVLDVTR	Fungi	1	1	K07375	path:map04540							16700000
Cluster1258178.1	GHYTEGAELVDSVLDVTR	Fungi	1	1	K07375	path:map04814							16700000
Cluster1258179.1	AAGIPSSR	Fungi	1	1	K00799	path:map00480	130000000		131000000		114000000	50500000				33500000
Cluster1258179.1	AAGIPSSR	Fungi	1	1	K00799	path:map00980	130000000		131000000		114000000	50500000				33500000
Cluster1258179.1	AAGIPSSR	Fungi	1	1	K00799	path:map00982	130000000		131000000		114000000	50500000				33500000
Cluster1258179.1	AAGIPSSR	Fungi	1	1	K00799	path:map00983	130000000		131000000		114000000	50500000				33500000
Cluster1258179.1	ALFNDLESWYAK	Fungi	1	1	K00799	path:map00480	64500000				65100000	79100000	20600000		76900000	17300000	30000000			205000000
Cluster1258179.1	ALFNDLESWYAK	Fungi	1	1	K00799	path:map00980	64500000				65100000	79100000	20600000		76900000	17300000	30000000			205000000
Cluster1258179.1	ALFNDLESWYAK	Fungi	1	1	K00799	path:map00982	64500000				65100000	79100000	20600000		76900000	17300000	30000000			205000000
Cluster1258179.1	ALFNDLESWYAK	Fungi	1	1	K00799	path:map00983	64500000				65100000	79100000	20600000		76900000	17300000	30000000			205000000
Cluster1258179.1	ESSLEYYTR	Fungi	1	1	K00799	path:map00480						12600000			23400000		22400000
Cluster1258179.1	ESSLEYYTR	Fungi	1	1	K00799	path:map00980						12600000			23400000		22400000
Cluster1258179.1	ESSLEYYTR	Fungi	1	1	K00799	path:map00982						12600000			23400000		22400000
Cluster1258179.1	ESSLEYYTR	Fungi	1	1	K00799	path:map00983						12600000			23400000		22400000
Cluster1258179.1	FINEQIGDLAAIFLPNVPNLLSK	Fungi	1	1	K00799	path:map00480	179000000		40900000		104000000	86000000	66300000		8410000	9870000	8120000			137000000
Cluster1258179.1	FINEQIGDLAAIFLPNVPNLLSK	Fungi	1	1	K00799	path:map00980	179000000		40900000		104000000	86000000	66300000		8410000	9870000	8120000			137000000
Cluster1258179.1	FINEQIGDLAAIFLPNVPNLLSK	Fungi	1	1	K00799	path:map00982	179000000		40900000		104000000	86000000	66300000		8410000	9870000	8120000			137000000
Cluster1258179.1	FINEQIGDLAAIFLPNVPNLLSK	Fungi	1	1	K00799	path:map00983	179000000		40900000		104000000	86000000	66300000		8410000	9870000	8120000			137000000
Cluster1258179.1	IIQGEESEDWK	Fungi	1	1	K00799	path:map00480			19400000						33800000
Cluster1258179.1	IIQGEESEDWK	Fungi	1	1	K00799	path:map00980			19400000						33800000
Cluster1258179.1	IIQGEESEDWK	Fungi	1	1	K00799	path:map00982			19400000						33800000
Cluster1258179.1	IIQGEESEDWK	Fungi	1	1	K00799	path:map00983			19400000						33800000
Cluster1258179.1	IIQGEESEDWKK	Fungi	1	1	K00799	path:map00480	19600000				31300000	29000000
Cluster1258179.1	IIQGEESEDWKK	Fungi	1	1	K00799	path:map00980	19600000				31300000	29000000
Cluster1258179.1	IIQGEESEDWKK	Fungi	1	1	K00799	path:map00982	19600000				31300000	29000000
Cluster1258179.1	IIQGEESEDWKK	Fungi	1	1	K00799	path:map00983	19600000				31300000	29000000
Cluster1258179.1	LGSDGNPFHTVPSIIDNTTGQAK	Fungi	1	1	K00799	path:map00480	29000000				4360000
Cluster1258179.1	LGSDGNPFHTVPSIIDNTTGQAK	Fungi	1	1	K00799	path:map00980	29000000				4360000
Cluster1258179.1	LGSDGNPFHTVPSIIDNTTGQAK	Fungi	1	1	K00799	path:map00982	29000000				4360000
Cluster1258179.1	LGSDGNPFHTVPSIIDNTTGQAK	Fungi	1	1	K00799	path:map00983	29000000				4360000
Cluster1258179.1	LGSDGNPFHTVPSIVDNTTGQAK	Fungi	1	1	K00799	path:map00480										13500000
Cluster1258179.1	LGSDGNPFHTVPSIVDNTTGQAK	Fungi	1	1	K00799	path:map00980										13500000
Cluster1258179.1	LGSDGNPFHTVPSIVDNTTGQAK	Fungi	1	1	K00799	path:map00982										13500000
Cluster1258179.1	LGSDGNPFHTVPSIVDNTTGQAK	Fungi	1	1	K00799	path:map00983										13500000
Cluster1258179.1	LPYHTIYVDFEDVDR	Fungi	1	1	K00799	path:map00480					3850000
Cluster1258179.1	LPYHTIYVDFEDVDR	Fungi	1	1	K00799	path:map00980					3850000
Cluster1258179.1	LPYHTIYVDFEDVDR	Fungi	1	1	K00799	path:map00982					3850000
Cluster1258179.1	LPYHTIYVDFEDVDR	Fungi	1	1	K00799	path:map00983					3850000
Cluster1258179.1	M*ITFYDLAAK	Fungi	1	1	K00799	path:map00480	37900000				42400000				80400000					234000000
Cluster1258179.1	M*ITFYDLAAK	Fungi	1	1	K00799	path:map00980	37900000				42400000				80400000					234000000
Cluster1258179.1	M*ITFYDLAAK	Fungi	1	1	K00799	path:map00982	37900000				42400000				80400000					234000000
Cluster1258179.1	M*ITFYDLAAK	Fungi	1	1	K00799	path:map00983	37900000				42400000				80400000					234000000
Cluster1258179.1	SEGAFLVGDDPSFGDFTLAGFLQAFK	Fungi	1	1	K00799	path:map00480	47500000		8410000		56500000	65100000			49800000		22800000
Cluster1258179.1	SEGAFLVGDDPSFGDFTLAGFLQAFK	Fungi	1	1	K00799	path:map00980	47500000		8410000		56500000	65100000			49800000		22800000
Cluster1258179.1	SEGAFLVGDDPSFGDFTLAGFLQAFK	Fungi	1	1	K00799	path:map00982	47500000		8410000		56500000	65100000			49800000		22800000
Cluster1258179.1	SEGAFLVGDDPSFGDFTLAGFLQAFK	Fungi	1	1	K00799	path:map00983	47500000		8410000		56500000	65100000			49800000		22800000
Cluster12630489.1	LALINAGGIIESSFSPGK	Viridiplantae	1	1							78400000
Cluster12630489.1	SSLFYVPR	Viridiplantae	1	1							342000000
Cluster12630489.1	YTM*EINALAR	Viridiplantae	1	1							352000000
Cluster12649723.1	AGNNFEITVQR	Arthropoda	1	1	K19867														21000000000	15100000000	18600000000
Cluster12649723.1	VNSGSPAEAAGLK	Arthropoda	1	1	K19867														15500000000	16400000000	17500000000
Cluster12649723.1	VNTTDM*YNLR	Arthropoda	1	1	K19867															258000000	497000000
Cluster12649723.1	VNTTDMYNLR	Arthropoda	1	1	K19867															2440000000	2640000000
Cluster12649925.1	IQLLEEDLER	Arthropoda	1	1	K10373	path:map04814		56100000					64700000						314000000000	308000000000	269000000000
[truncated: 12,310 more rows]

## Sheet: Supplementary Table 3a
Supplemental Table 3a. Legend: üDetected; û Not detected; A – Arthropoda taxa assignment; B - Bacteria taxa assignment.		Lignin microhabitat 1	Lignin microhabitat 2	Lignin microhabitat 3	Primary metabolite microhabitat
KO number	Protein	LM1 n=3	LM2 n=3	LM3 n=6	PMM n=3
K00907	myosin-light-chain kinase	û	û	û	Aü
K02677	classical protein kinase C alpha type	û	û	û	Aü
K03083	glycogen synthase kinase 3 beta	û	û	û	Aü
K04437	filamin	û	û	û	Aü
K04513	Ras homolog gene family, member A	û	û	û	Aü
K05635	laminin, gamma 1	û	û	û	Aü
K05692	actin beta/gamma 1	A&Bü	A&Bü	A&Bü	A&Bü
K05699	actinin alpha 1/4	û	û	û	Aü
K05700	vinculin	û	û	û	Aü
K06240	laminin, alpha 3/5	û	û	û	Aü
K06248	chondroadherin	û	û	û	Aü
K06271	talin	û	û	û	Aü
K06272	integrin-linked kinase	û	û	û	Aü
K06275	parvin	û	û	û	Aü
K06584	integrin alpha 8	û	û	û	Aü
K06591	integrin beta 8	û	û	û	Aü
K12755	myosin regulatory light chain 9	û	û	û	Aü
K12757	myosin regulatory light chain 12	Aü	û	û	Aü

## Sheet: Supplementary Table 3b
	Supplemental Table 3b Legend: ü Detected; û Not detected; A – Arthropoda taxa assignment; F - Fungi taxa assignment; B - Bacteria taxa assignment.			Lignin microhabitat 1	Lignin microhabitat 2	Lignin microhabitat 3	Primary metabolite microhabitat
	KO number	EC number	Protein	LM1 n=3	LM2 n=3	LM3 n=6	PMM n=3
	K00030	1.1.1.41	isocitrate dehydrogenase (NAD+)	û	û	û	Aü
	K00031	1.1.1.42	isocitrate dehydrogenase	û	û	û	Aü
	K00134	1.2.1.12	glyceraldehyde 3-phosphate dehydrogenase (phosphorylating)	F&Aü	Fü	Fü	A&Bü
	K00264	1.4.1.14	glutamate synthase (NADH)	û	û	û	Aü
	K00600	2.1.2.1	glycine hydroxymethyltransferase	û	û	û	Aü
	K00615	2.2.1.1	transketolase	û	û	û	Aü
	K00616	2.2.1.2	transaldolase	û	û	û	Aü
	K00814	2.6.1.2	alanine transaminase	û	û	û	Aü
	K00850	2.7.1.11	6-phosphofructokinase 1	û	û	û	Aü
	K00873	2.7.1.40	pyruvate kinase	Fü	Fü	Fü	Aü
	K00927	2.7.2.3	phosphoglycerate kinase	û	û	û	Aü
	K01620	4.1.2.48	threonine aldolase	û	Fü	û	Aü
	K01623	4.1.2.13	fructose-bisphosphate aldolase, class I	û	û	û	Aü
	K01647	2.3.3.1	citrate synthase	û	û	û	Aü
	K01681	4.2.1.3	aconitate hydratase	Fü	û	û	Aü
	K01689	4.2.1.11	enolase	û	û	û	Aü
	K01697	4.2.1.22	cystathionine beta-synthase	û	û	û	Aü
	K01803	5.3.1.1	triosephosphate isomerase (TIM)	Fü	Fü	Fü	Aü
	K01834	5.4.2.11	2,3-bisphosphoglycerate-dependent phosphoglycerate mutase	û	û	û	Aü
	K01958	6.4.1.1	pyruvate carboxylase	û	Fü	û	Aü
	K14454	2.6.1.1	aspartate aminotransferase, cytoplasmic	û	û	û	Aü
	K14455	2.6.1.1	aspartate aminotransferase, mitochondrial	û	û	û	Aü
	K14677	3.5.1.14	aminoacylase	û	û	û	Aü

## Sheet: Supplementary Table 4
Supplemental Table 4. List of all peptides, with their corresponding protein clusters and functional ortholog, detected across distinct regions of interest (ROIs). Section replicate (R) is numbered 1-3 for LM1, LM2 and PMM, and 1-6 for LM3.						Lignin microhabitat 1 (LM1)			Lignin microhabitat 2 (LM2)			Lignin microhabitat 3 (LM3)						Primary metabolite microhabitat (PMM)
Protein Cluster	Peptide	Taxonomic assignment	Redundancy Cluster	Redundancy Taxa	KO number	Intensity LM1_R1	Intensity LM1_R2	Intensity LM1_R3	Intensity LM2_R1	Intensity LM2_R2	Intensity LM2_R3	Intensity LM3_R1	Intensity LM3_R2	Intensity LM3_R3	Intensity LM3_R4	Intensity LM3_R5	Intensity LM3_R6	Intensity PMM_R1	Intensity PMM_R2	Intensity PMM_R3
Cluster1000018.2	ELATIHDYR	Fungi	4	2		192010000	25135000	183110000	552860000	433420000	533810000	159240000		773560000	164680000	334100000
Cluster1000018.2	LLDLTM*LDTR	Fungi	3	1		268690000		179450000	637650000	1110700000	886800000	320070000		2148900000	353700000	420900000			2507400000
Cluster10000432.1	NAPISIQVVGR	Fungi	2	1	K01426	43432000
Cluster10000432.1	TLEEEALVGISEVVDQALQAYK	Fungi	2	1	K01426	30841000
Cluster1000126.2	TLHPAVHAGILAR	Metazoa	2	1	K00602													1078100000	944620000	2379100000
Cluster1000126.2	YTQSNSVCYAK	Metazoa	3	2	K00602													122270000	255850000	307040000
Cluster10006353.1	AITSGTLWAM*DR	Arthropoda	2	1	K04739														137260000	265650000
Cluster10006353.1	M*YENLINK	Arthropoda	2	1	K04739														277280000	726620000
Cluster1000676.1	EHAPSIIFMDEIDSIGSSR	Fungi	15	6	K03066													153890000		353590000
Cluster1000676.1	GVLLYGPPGTGK	Fungi	77	7	K03066													840020000	694840000	2610600000
Cluster1000676.1	VPDSTYEM*VGGLDK	Fungi	9	4	K03066													316120000	747380000	948670000
Cluster10009.1	AIISADELAK	Arthropoda	1	1	K06114														3146100000	6965200000
Cluster10009.1	AIISADELAK		1	1	K06114														3146100000	6965200000
Cluster10009.1	ANQLGSAHEVQR	Arthropoda	1	1	K06114													469070000	2455300000	996720000
Cluster10009.1	ANQLGSAHEVQR		1	1	K06114													469070000	2455300000	996720000
Cluster10009.1	DAALNNDDLGK	Arthropoda	1	1	K06114													1993400000	2637000000
Cluster10009.1	DAALNNDDLGK		1	1	K06114													1993400000	2637000000
Cluster10009.1	DADETM*AWIAEK	Arthropoda	1	1	K06114													456100000	421990000	718330000
Cluster10009.1	DADETM*AWIAEK		1	1	K06114													456100000	421990000	718330000
Cluster10009.1	DIEDEEAWIR	Arthropoda	1	1	K06114							8792800						1476900000		2730000000
Cluster10009.1	DIEDEEAWIR		1	1	K06114							8792800						1476900000		2730000000
Cluster10009.1	DLAALEDK	Arthropoda	1	1	K06114													1825900000		4396800000
Cluster10009.1	DLAALEDK		1	1	K06114													1825900000		4396800000
Cluster10009.1	DLASVQTLQR	Arthropoda	2	2	K06114							23521000						2028300000	3169100000	5735600000
Cluster10009.1	DLASVQTLQR		2	2	K06114							23521000						2028300000	3169100000	5735600000
Cluster10009.1	DLIGVQNLQK	Arthropoda	1	1	K06114													1830900000	2194300000	4448700000
Cluster10009.1	DLIGVQNLQK		1	1	K06114													1830900000	2194300000	4448700000
Cluster10009.1	DLTSVQNLQK	Arthropoda	2	2	K06114													1815200000	1840100000	3655500000
Cluster10009.1	DLTSVQNLQK		2	2	K06114													1815200000	1840100000	3655500000
Cluster10009.1	DTEQADAWM*AK	Arthropoda	1	1	K06114													315900000	330680000	523940000
Cluster10009.1	DTEQADAWM*AK		1	1	K06114													315900000	330680000	523940000
Cluster10009.1	DVAGAEALVDR	Arthropoda	1	1	K06114							7845000						3262000000		4722800000
Cluster10009.1	DVAGAEALVDR		1	1	K06114							7845000						3262000000		4722800000
Cluster10009.1	DVVLSSDDFGR	Arthropoda	1	1	K06114							19391000							2323700000
Cluster10009.1	DVVLSSDDFGR		1	1	K06114							19391000							2323700000
Cluster10009.1	EAAELATWIK	Arthropoda	1	1	K06114														1081200000	3127100000
Cluster10009.1	EAAELATWIK		1	1	K06114														1081200000	3127100000
Cluster10009.1	EAFVTTDEFGHDLEHVEVLQR	Arthropoda	1	1	K06114													1124200000	646330000	3171000000
Cluster10009.1	EAFVTTDEFGHDLEHVEVLQR		1	1	K06114													1124200000	646330000	3171000000
Cluster10009.1	EINEEWTQLTAK	Arthropoda	1	1	K06114													1104300000	1061200000	2603300000
Cluster10009.1	EINEEWTQLTAK		1	1	K06114													1104300000	1061200000	2603300000
Cluster10009.1	EKEPVAASTNR	Arthropoda	1	1	K06114													1294500000		2426500000
Cluster10009.1	ENHAQVQDVGEDLEQVEVM*QK	Arthropoda	1	1	K06114															1216000000
Cluster10009.1	ENHAQVQDVGEDLEQVEVM*QK		1	1	K06114															1216000000
Cluster10009.1	ENHAQVQDVGEDLEQVEVMQK	Arthropoda	1	1	K06114													158050000		557490000
Cluster10009.1	ENHAQVQDVGEDLEQVEVMQK		1	1	K06114													158050000		557490000
Cluster10009.1	EPVAASTNR	Arthropoda	1	1	K06114													989960000		2872000000
Cluster10009.1	EPVAASTNR		1	1	K06114													989960000		2872000000
Cluster10009.1	FATDDSYLDPTNLNGK	Arthropoda	1	1	K06114													334930000	445830000	815760000
Cluster10009.1	FATDDSYLDPTNLNGK		1	1	K06114													334930000	445830000	815760000
Cluster10009.1	HEALVSDLEAFASTIAALR	Arthropoda	1	1	K06114													249030000	62542000	360230000
Cluster10009.1	HEALVSDLEAFASTIAALR		1	1	K06114													249030000	62542000	360230000
Cluster10009.1	IDSIAQAAEQFVK		1	1	K06114													1681500000		3739500000
Cluster10009.1	IDSIAQAAEQFVK	Arthropoda	1	1	K06114													1681500000		3739500000
Cluster10009.1	IQTQIQDLNEK	Arthropoda	1	1	K06114													1428300000		2680000000
Cluster10009.1	IQTQIQDLNEK		1	1	K06114													1428300000		2680000000
Cluster10009.1	KGDTLTLLNSNNK	Arthropoda	1	1	K06114													548280000	558810000	1876200000
Cluster10009.1	KGDTLTLLNSNNK		1	1	K06114													548280000	558810000	1876200000
Cluster10009.1	KLNSLADDK	Arthropoda	1	1	K06114														933100000	1773400000
Cluster10009.1	KLNSLADDK		1	1	K06114														933100000	1773400000
Cluster10009.1	LAAIHEADHSK	Arthropoda	1	1	K06114														1220500000	3052600000
Cluster10009.1	LAAIHEADHSK		1	1	K06114														1220500000	3052600000
Cluster10009.1	LAALDEHWGQLK	Arthropoda	1	1	K06114													1631600000	1134500000	3614300000
Cluster10009.1	LAALDEHWGQLK		1	1	K06114													1631600000	1134500000	3614300000
Cluster10009.1	LDESYYLHR	Arthropoda	1	1	K06114													1728900000	1446800000	3408400000
Cluster10009.1	LDESYYLHR		1	1	K06114													1728900000	1446800000	3408400000
Cluster10009.1	LFGAHEIQR	Arthropoda	1	1	K06114													2578400000	2187500000	4894500000
Cluster10009.1	LFGAHEIQR		1	1	K06114													2578400000	2187500000	4894500000
Cluster10009.1	LIEGEHYAADDVAQR	Arthropoda	1	1	K06114														1764800000	4056700000
Cluster10009.1	LIEGEHYAADDVAQR		1	1	K06114														1764800000	4056700000
Cluster10009.1	LLDSLQVQQLFR	Arthropoda	1	1	K06114							25913000						1736900000	2529900000	4881000000
Cluster10009.1	LLDSLQVQQLFR		1	1	K06114							25913000						1736900000	2529900000	4881000000
Cluster10009.1	LLLDGHPER	Arthropoda	1	1	K06114													2314200000	2270400000	5646400000
Cluster10009.1	LLLDGHPER		1	1	K06114													2314200000	2270400000	5646400000
Cluster10009.1	LM*QSHPETAEQTYAK	Arthropoda	1	1	K06114													773870000		1280400000
Cluster10009.1	LM*QSHPETAEQTYAK		1	1	K06114													773870000		1280400000
Cluster10009.1	LQEASQQQQFNR	Arthropoda	1	1	K06114													1430700000	1891700000	3320800000
Cluster10009.1	LQEASQQQQFNR		1	1	K06114													1430700000	1891700000	3320800000
Cluster10009.1	LQQALVLVQFIR	Arthropoda	1	1	K06114													209970000		118170000
Cluster10009.1	LQQALVLVQFIR		1	1	K06114													209970000		118170000
Cluster10009.1	QAQIEAQYDDLLR	Arthropoda	1	1	K06114							7743800						1505100000	2078200000	3472400000
Cluster10009.1	QAQIEAQYDDLLR		1	1	K06114							7743800						1505100000	2078200000	3472400000
Cluster10009.1	QEAFLANEDLGDSLDSVEALIK	Arthropoda	1	1	K06114													333700000	353030000	926980000
Cluster10009.1	QEAFLANEDLGDSLDSVEALIK		1	1	K06114													333700000	353030000	926980000
Cluster10009.1	QGFVPAAYVK	Arthropoda	8	3	K06114													1828700000	2305000000	3976700000
Cluster10009.1	QGFVPAAYVK		8	3	K06114													1828700000	2305000000	3976700000
Cluster10009.1	QQETPTVDITGK	Arthropoda	1	1	K06114													1329400000	1814300000	3104900000
Cluster10009.1	QQETPTVDITGK		1	1	K06114													1329400000	1814300000	3104900000
Cluster10009.1	RAEILQSWESLTAK	Arthropoda	1	1	K06114													690150000		2190000000
Cluster10009.1	RAEILQSWESLTAK		1	1	K06114													690150000		2190000000
Cluster10009.1	RVEPEAGLSASQQNLAR	Arthropoda	1	1	K06114														427010000	107960000
Cluster10009.1	RVEPEAGLSASQQNLAR		1	1	K06114														427010000	107960000
Cluster10009.1	SSLLSLWEK	Arthropoda	1	1	K06114													1011300000	964890000
Cluster10009.1	SSLLSLWEK		1	1	K06114													1011300000	964890000
Cluster10009.1	VAAVCQAGSTM*LQEGHFAAEEINQR	Arthropoda	1	1	K06114													37395000	77211000
Cluster10009.1	VAAVCQAGSTM*LQEGHFAAEEINQR		1	1	K06114													37395000	77211000
Cluster10009.1	VEPEAGLSASQQNLAR	Arthropoda	1	1	K06114													147570000	287280000	359780000
Cluster10009.1	VEPEAGLSASQQNLAR		1	1	K06114													147570000	287280000	359780000
Cluster10009.1	VLDDFAGK	Arthropoda	1	1	K06114													1995400000	2423600000	4583200000
Cluster10009.1	VLDDFAGK		1	1	K06114													1995400000	2423600000	4583200000
Cluster10009.1	VTEVNELADK	Arthropoda	1	1	K06114													145100000	2768800000	5364900000
Cluster10009.1	VTEVNELADK		1	1	K06114													145100000	2768800000	5364900000
Cluster10009.1	VYTLGAEADR	Arthropoda	1	1	K06114													2662000000	3235000000	4773300000
Cluster10009.1	VYTLGAEADR		1	1	K06114													2662000000	3235000000	4773300000
Cluster10011106.1	ASPSQNDIEK	Arthropoda	1	1	K02943													10621000000	11863000000	16315000000
Cluster10011106.1	ASPSQNDIEK		1	1	K02943													10621000000	11863000000	16315000000
Cluster10011106.1	ILSSVGIETDAEK	Arthropoda	1	1	K02943													8862100000	9578700000	12869000000
Cluster10011106.1	ILSSVGIETDAEK		1	1	K02943													8862100000	9578700000	12869000000
Cluster10011106.1	VINELNGK		1	1	K02943													4166500000		5885400000
Cluster10011106.1	VINELNGK	Arthropoda	1	1	K02943													4166500000		5885400000
Cluster10011106.1	YVAAYM*LAVLGGK	Arthropoda	1	1	K02943													260730000	513410000
Cluster10011106.1	YVAAYM*LAVLGGK		1	1	K02943													260730000	513410000
Cluster10011106.1	YVAAYMLAVLGGK	Arthropoda	1	1	K02943													772990000		1515300000
Cluster10011106.1	YVAAYMLAVLGGK		1	1	K02943													772990000		1515300000
Cluster1001540.2	IINEPTAAALAYGLDK	Bacteria	373	5	K04043	123240000		141340000	173130000	190700000	146390000			258800000	58407000	35996000		15914000000	19039000000	24403000000
Cluster1001540.2	IINEPTAAALAYGLDKK	Bacteria	333	4	K04043	14700000												2925400000	3320500000	6211300000
Cluster1001971.2	IINEPTAAALAYGLDK	Bacteria	373	5	K04043	123240000		141340000	173130000	190700000	146390000			258800000	58407000	35996000		15914000000	19039000000	24403000000
Cluster1001971.2	IINEPTAAALAYGLDKK	Bacteria	333	4	K04043	14700000												2925400000	3320500000	6211300000
Cluster1002101.2	IINEPTAAALAYGLDK	Bacteria	373	5	K04043	123240000		141340000	173130000	190700000	146390000			258800000	58407000	35996000		15914000000	19039000000	24403000000
Cluster1002101.2	IINEPTAAALAYGLDKK	Bacteria	333	4	K04043	14700000												2925400000	3320500000	6211300000
Cluster10021899.2	EGIPPDQQR	Metazoa	189	10	K02977			26239000	434670000	260520000	382300000	156780000		397360000				41623000000	52492000000	48403000000
Cluster10021899.2	ESTLHLVLR	Metazoa	209	10	K02977	91874000	44678000		92197000	317320000	324420000	71602000		296580000		185560000		49465000000	47259000000	64480000000
Cluster10021899.2	LIFAGKQLEDGR	Metazoa	212	10	K02977				47623000	59600000	43720000			43251000
Cluster10021899.2	TLSDYNIQK	Metazoa	67	10	K02977	396340000				1077100000	1181500000	332080000		774220000				55354000000	57611000000	67588000000
Cluster10021899.2	TLSDYNIQKESTLHLVLR	Metazoa	59	10	K02977													129790000		499270000
Cluster10022807.2	DQNGFISAAELR	Viridiplantae	54	3	K02183					68831000	40154000			19579000
Cluster10022807.2	DTDSEEELK	Viridiplantae	52	1	K02183					52768000				88037000
Cluster10022807.2	SLGQNPTEAELQDM*INEVDADGNGTIDFPEFLNLM*AR	Viridiplantae	41	2	K02183						4721600
Cluster10022943.2	ESTLHLVLR	Viridiplantae	209	10	K02927	91874000	44678000		92197000	317320000	324420000	71602000		296580000		185560000		49465000000	47259000000	64480000000
Cluster10022943.2	LIFAGKQLEDGR	Viridiplantae	212	10	K02927				47623000	59600000	43720000			43251000
Cluster10022943.2	TITLEVESSDTIDNVK	Viridiplantae	157	6	K02927	65031000		60076000	186530000	176150000	174790000	42655000		130660000		34306000			77278000
Cluster10022943.2	TLADYNIQK	Viridiplantae	162	5	K02927						73608000
Cluster1002354.2	IINEPTAAALAYGLDK	Bacteria	373	5	K04043	123240000		141340000	173130000	190700000	146390000			258800000	58407000	35996000		15914000000	19039000000	24403000000
Cluster1002354.2	IINEPTAAALAYGLDKK	Bacteria	333	4	K04043	14700000												2925400000	3320500000	6211300000
Cluster1002827.2	IINEPTAAALAYGLDK	Bacteria	373	5	K04043	123240000		141340000	173130000	190700000	146390000			258800000	58407000	35996000		15914000000	19039000000	24403000000
Cluster1002827.2	IINEPTAAALAYGLDKK	Bacteria	333	4	K04043	14700000												2925400000	3320500000	6211300000
Cluster1002958.2	SGVGNVFIK	Metazoa	3	1	K13126													2103300000		3522500000
Cluster1002958.2	SLGYAYVNFQQPADAER	Metazoa	4	1	K13126													968090000	1275800000	1465400000
Cluster1003224.1	FAISSWGVDASR	Fungi	2	2	K05972	23169000			82031000		77657000	16958000		222730000			4574400
Cluster1003224.1	FAISSWGVDASR		2	2	K05972	23169000			82031000		77657000	16958000		222730000			4574400
Cluster1003224.1	VYM*TGLSSGAM*M*TNVLAGAYPDLFK	Fungi	2	2	K05972	19732000					37653000					21861000
Cluster1003224.1	VYM*TGLSSGAM*M*TNVLAGAYPDLFK		2	2	K05972	19732000					37653000					21861000
Cluster1003240.1	FVTDSAQK	Leucoagaricus	2	2	K01225									89450000
Cluster1003240.1	GTCATTSGSPSDVENNSPNASVVYSNIR		1	1	K01225									51418000		19000000
Cluster1003240.1	GTCATTSGSPSDVENNSPNASVVYSNIR	Fungi	1	1	K01225									51418000		19000000
Cluster1003240.1	IYVQDGK		2	1	K01225							51436000		282450000	57448000	64184000	12053000
Cluster1003240.1	IYVQDGK	Fungi	2	1	K01225							51436000		282450000	57448000	64184000	12053000
Cluster1003240.1	SAFGDTTSFQSK	Leucoagaricus	2	2	K01225										25955000		10112000
Cluster1003240.1	SFYGAGM*TVDTTR	Fungi	2	2	K01225									186040000	14177000	55610000
Cluster1003240.1	SFYGAGM*TVDTTR		2	2	K01225									186040000	14177000	55610000
Cluster1003240.1	SFYGAGM*TVDTTR	Leucoagaricus	2	2	K01225									186040000	14177000	55610000
Cluster1003243.1	EHAPSIIFMDEIDSIGSSR	Fungi	15	6	K03066													153890000		353590000
Cluster1003243.1	EHAPSIIFMDEIDSIGSSR		15	6	K03066													153890000		353590000
Cluster1003243.1	GVLLYGPPGTGK	Fungi	77	7	K03066													840020000	694840000	2610600000
Cluster1003243.1	GVLLYGPPGTGK		77	7	K03066													840020000	694840000	2610600000
Cluster1003243.1	VPDSTYEM*VGGLDK	Fungi	9	4	K03066													316120000	747380000	948670000
Cluster1003243.1	VPDSTYEM*VGGLDK		9	4	K03066													316120000	747380000	948670000
Cluster1003245.1	GGYFDEFGIIR	Fungi	3	1	K00036					16355000	2614500
Cluster1003245.1	GGYFDEFGIIR		3	1	K00036					16355000	2614500
Cluster1003245.1	IFYLALPPSVFIPVAK	Fungi	3	1	K00036	48130000				115270000	109440000			76921000
Cluster1003245.1	IFYLALPPSVFIPVAK		3	1	K00036	48130000				115270000	109440000			76921000
Cluster1003245.1	NPNDDPEIAK	Fungi	2	1	K00036					63007000	59751000			59968000	12401000
Cluster1003245.1	NPNDDPEIAK		2	1	K00036					63007000	59751000			59968000	12401000
Cluster1003245.1	NSISNVQITFK	Fungi	3	1	K00036	13646000					39437000			38390000
Cluster1003245.1	NSISNVQITFK		3	1	K00036	13646000					39437000			38390000
Cluster1003245.1	YLEEIESK	Fungi	3	1	K00036	52570000				133230000	103060000			80174000	15965000
Cluster1003245.1	YLEEIESK		3	1	K00036	52570000				133230000	103060000			80174000	15965000
Cluster1003883.1	AGEQGVDATHLQDEIDNVTDR	Arthropoda	1	1	K10382													1659400000	1380100000	2582500000
Cluster1003883.1	AGEQGVDATHLQDEIDNVTDR		1	1	K10382													1659400000	1380100000	2582500000
Cluster1003883.1	DVNTNNIEK	Arthropoda	1	1	K10382													1813700000	2425100000	2562700000
Cluster1003883.1	DVNTNNIEK		1	1	K10382													1813700000	2425100000	2562700000
Cluster1003883.1	FKPVGSEVDSIK	Arthropoda	1	1	K10382														1627200000	2184600000
Cluster1003883.1	FKPVGSEVDSIK		1	1	K10382														1627200000	2184600000
Cluster1003883.1	LVDYGFAADAVATR	Arthropoda	1	1	K10382													1368700000	1327200000	1920000000
Cluster1003883.1	LVDYGFAADAVATR		1	1	K10382													1368700000	1327200000	1920000000
Cluster1004497.2	AGFAGDDAPR	Viridiplantae	70	7	K13161		370420000			217600000				154940000		85140000		2165200000000	2097600000000	1878000000000
Cluster1004497.2	AVFPSIVGRPR	Viridiplantae	66	7	K13161													87026000000	124220000000	159690000000
Cluster1004497.2	IWHHTFYNELR	Viridiplantae	64	9	K13161	40220000	127310000	108710000			8939200				66299000			653830000000	64689000000	584420000000
Cluster1004497.2	M*TQIM*FETFNAPAM*YVAIQAVLSLYASGR	Viridiplantae	14	1	K13161						59783000		52043000					314520000
Cluster1004497.2	M*TQIMFETFNAPAM*YVAIQAVLSLYASGR	Viridiplantae	11	1	K13161						1261600000
Cluster1004497.2	MTQIM*FETFNAPAM*YVAIQAVLSLYASGR	Viridiplantae	14	1	K13161						1261600000	126770000				50804000	15309000	1209900000
Cluster1004497.2	MTQIM*FETFNAPAMYVAIQAVLSLYASGR	Viridiplantae	14	1	K13161			20084000			578180000							14052000000	2361300000	15045000000
Cluster1004497.2	MTQIMFETFNAPAM*YVAIQAVLSLYASGR	Viridiplantae	12	1	K13161
Cluster1004497.2	MTQIMFETFNAPAMYVAIQAVLSLYASGR	Viridiplantae	14	1	K13161	25465000	164420000	2135700			7045400				34927000				98729000
Cluster1004497.2	VAPEEHPVLLTEAPLNPK	Viridiplantae	49	8	K13161	263480000	714010000	224440000	41772000	79445000	135770000	310900000	22595000	155580000	249180000	82761000	86644000	2451200000000	2037400000000	2703200000000
Cluster1004497.2	VAPEEHPVLLTEAPLNPKANR	Viridiplantae	47	8	K13161		27519000											25521000000	21420000000	28686000000
Cluster1004876.2	IINEPTAAAIAYGLDK	Viridiplantae	182	7	K03283	123240000	15589000	141340000	173130000	190700000	146390000	136460000		258800000	58407000	84407000		15914000000	19039000000	24403000000
Cluster1004876.2	IINEPTAAAIAYGLDKK	Viridiplantae	168	6	K03283	14700000												2925400000	3320500000	6211300000
Cluster1004878.1	EVSVPVPVPYTVEK	Arthropoda	1	1	K09273													556880000	442440000
Cluster1004878.1	EVSVPVPVPYTVEK		1	1	K09273													556880000	442440000
Cluster1004878.1	SVPVPVHVPVK	Arthropoda	1	1	K09273													961670000	333480000
Cluster1004878.1	SVPVPVHVPVK		1	1	K09273													961670000	333480000
Cluster10063669.1	AIFLQGDYVK	Arthropoda	1	1	K06826														2480200000	3396100000
Cluster10063669.1	IFWSDWNR	Arthropoda	1	1	K06826															1131400000
Cluster10063669.1	LEWANEDGTDR	Arthropoda	1	1	K06826														1243800000	1646800000
Cluster10064458.1	GEDFVNKK	Arthropoda	1	1	K00026													2532400000	3331000000	4654000000
Cluster10064458.1	GEDFVNKK		1	1	K00026													2532400000	3331000000	4654000000
Cluster10064458.1	LLDAAIPELK	Arthropoda	1	1	K00026													13517000000	13353000000	18441000000
Cluster10064458.1	LLDAAIPELK		1	1	K00026													13517000000	13353000000	18441000000
Cluster10064458.1	LLDAAIPELKK	Arthropoda	1	1	K00026													678350000	1011100000	1820500000
Cluster10064458.1	LLDAAIPELKK		1	1	K00026													678350000	1011100000	1820500000
Cluster10064458.1	LSSFEQK	Arthropoda	1	1	K00026													9877700000	12371000000	13519000000
Cluster10064458.1	LSSFEQK		1	1	K00026													9877700000	12371000000	13519000000
Cluster10068846.1	LRVEWLR	Arthropoda	1	1	K12567														143730000	382770000
Cluster10068846.1	LRVEWLR		1	1	K12567														143730000	382770000
Cluster10068846.1	VAENQAAHFEAR	Arthropoda	1	1	K12567													20245000000	3538500000	2972600000
Cluster10068846.1	VAENQAAHFEAR		1	1	K12567													20245000000	3538500000	2972600000
Cluster10068846.1	VIPVGDSKLR	Arthropoda	1	1	K12567													186110000	181020000
Cluster10068846.1	VIPVGDSKLR		1	1	K12567													186110000	181020000
Cluster1006904.2	IINEPTAAALAYGLDK	Bacteria	373	5	K04043	123240000		141340000	173130000	190700000	146390000			258800000	58407000	35996000		15914000000	19039000000	24403000000
Cluster1006904.2	IINEPTAAALAYGLDKK	Bacteria	333	4	K04043	14700000												2925400000	3320500000	6211300000
Cluster10072224.1	ALGALTQLVWAR	Fungi	10	2	K01647					60584000									251300000
Cluster10072224.1	ALGLPLERPK	Fungi	10	2	K01647					78833000									20871000000
Cluster10075372.1	GTVVATGPGAR	Arthropoda	1	1	K04078															26033000000
Cluster10075372.1	GTVVATGPGAR		1	1	K04078															26033000000
Cluster10075372.1	RLIPLFDR	Arthropoda	1	1	K04078															3259300000
Cluster10075372.1	RLIPLFDR		1	1	K04078															3259300000
Cluster10075761.1	ALSALM*TFK	Arthropoda	1	1	K00261														4676100000
Cluster10075761.1	ALSALM*TFK		1	1	K00261														4676100000
Cluster10075761.1	ALSALMTFK	Arthropoda	1	1	K00261															1914500000
Cluster10075761.1	ALSALMTFK		1	1	K00261															1914500000
Cluster10075761.1	FSM*DVSR	Arthropoda	1	1	K00261													8270700000	8811400000	8424800000
Cluster10075761.1	FSM*DVSR		1	1	K00261													8270700000	8811400000	8424800000
Cluster10075761.1	FSM*DVSRDEVK	Arthropoda	1	1	K00261													1508100000	1593700000	2450500000
Cluster10075761.1	FSM*DVSRDEVK		1	1	K00261													1508100000	1593700000	2450500000
Cluster10075761.1	NYSEHELEK	Arthropoda	1	1	K00261													6688400000	4791400000	8232100000
Cluster10075761.1	NYSEHELEK		1	1	K00261													6688400000	4791400000	8232100000
Cluster10075761.1	RFTLELAK	Arthropoda	1	1	K00261														102820000	199770000
Cluster10075761.1	RFTLELAK		1	1	K00261														102820000	199770000
Cluster10076097.1	EM*YQQAVAGSDR	Arthropoda	1	1														1038600000		895510000
Cluster10076097.1	EM*YQQAVAGSDR		1	1														1038600000		895510000
Cluster10076097.1	EMYQQAVAGSDR	Arthropoda	1	1														141180000	57939000	267040000
Cluster10076097.1	EMYQQAVAGSDR		1	1														141180000	57939000	267040000
Cluster10076097.1	INAAEEIQHSTTHAR	Arthropoda	1	1														3127200000	1018200000	2682900000
Cluster10076097.1	INAAEEIQHSTTHAR		1	1														3127200000	1018200000	2682900000
Cluster10077297.1	IIAEFYAR	Fungi	1	1	K02147					29169000				41695000
Cluster10077297.1	IIAEFYAR		1	1	K02147					29169000				41695000
Cluster10077297.1	TIFDSLDLAWSLLR	Fungi	3	2	K02147	63793000			73878000	60860000				50103000		21212000
Cluster10077297.1	TIFDSLDLAWSLLR		3	2	K02147	63793000			73878000	60860000				50103000		21212000
Cluster10077618.1	VGDVILAVQK	Fungi	4	2	K07119	75455000					63498000			191150000					1245200000
Cluster10077618.1	VGDVILAVQK		4	2	K07119	75455000					63498000			191150000					1245200000
Cluster10077618.1	YLNEFYTTVPEK	Fungi	1	1	K07119	41566000								84801000					207550000
Cluster10077618.1	YLNEFYTTVPEK		1	1	K07119	41566000								84801000					207550000
Cluster1008030.2	FEELNMDLFR	Fungi	85	5	K09490													164850000		370960000
Cluster1008030.2	IEIESFEDGNDFSETLTR	Fungi	8	1	K09490	93118000	6699800	62626000	91431000	30780000	64939000	53185000		208210000	44103000	41603000			195150000
Cluster1008030.2	IINEPTAAAIAYGLNK	Fungi	11	2	K09490	35017000		25793000	55124000	62181000	46037000	10234000		76538000	15526000				245720000
Cluster1008030.2	VEIIANDQGHR	Fungi	9	1	K09490	26985000			26457000		98784000			183530000
Cluster1008030.2	VTHAVVTVPAYFNDAQR	Fungi	20	4	K09490	58315000		66977000		32293000	33172000	45188000		82842000	16928000	27683000		3239900000	2868400000	6206300000
Cluster1008261.2	IINEPTAAAIAYGLDK	Viridiplantae	182	7	K03283	123240000	15589000	141340000	173130000	190700000	146390000	136460000		258800000	58407000	84407000		15914000000	19039000000	24403000000
Cluster1008261.2	IINEPTAAAIAYGLDKK	Viridiplantae	168	6	K03283	14700000												2925400000	3320500000	6211300000
Cluster1008284.2	AAEDPEFETFYTK	Viridiplantae	16	1	K02706	98059000	11764000	170440000	277110000	627060000	361120000			115400000					385850000
Cluster1008284.2	AFNPTQAEETYSM*VTANR	Viridiplantae	14	1	K02706	51992000		106060000	71212000	197130000	83691000			29063000					105530000
Cluster1008284.2	AYDFVSQEIR	Viridiplantae	18	1	K02706	4097700000	437960000	8351700000	2872400000	6131500000	5793500000	84278000		1860500000	235700000	149730000			6011900000	2172200000
Cluster1008284.2	GPNGLDLSR	Viridiplantae	18	2	K02706	1425300000	199720000	2458100000	1396100000	2402200000	1683700000	20664000		642360000		49558000			3108700000
Cluster1008284.2	LGANVGSAQGPTGLGK	Viridiplantae	18	2	K02706															391590000
Cluster1008284.2	SAEYM*THAPLGSLNSVGGVATEINAVNYVSPR	Viridiplantae	15	2	K02706				22070000	14071000	6457100
Cluster1008284.2	SPTGEVIFGGETM*R	Viridiplantae	15	2	K02706	850160000		1533400000	1098400000	2141000000	1019900000								1256900000
Cluster10085627.1	DGFTILVR	Arthropoda	1	1	K06306													6601800000	17786000000	23777000000
Cluster10085627.1	DGFTILVR		1	1	K06306													6601800000	17786000000	23777000000
Cluster10085627.1	SAFGSFWHGLK	Arthropoda	1	1	K06306													1583400000	3054500000	7795500000
Cluster10085627.1	SAFGSFWHGLK		1	1	K06306													1583400000	3054500000	7795500000
Cluster10085781.1	VNNYPTPNTTFTVQDLHEGSR	Arthropoda	2	1	K24495													5934500000	4502400000	6578900000
Cluster10085781.1	VNNYPTPNTTFTVQDLHEGSR		2	1	K24495													5934500000	4502400000	6578900000
Cluster10085781.1	VSAVNEAGPGKPSKPTEPIIAGHQR	Arthropoda	2	1	K24495													10211000000	4798600000	9149600000
Cluster10085781.1	VSAVNEAGPGKPSKPTEPIIAGHQR		2	1	K24495													10211000000	4798600000	9149600000
Cluster1008613.2	AIELPDPM*ENAGAALIR	Viridiplantae	8	1						20773000
Cluster1008613.2	GYISPQFVTNPEK	Viridiplantae	21	1						18299000
Cluster1008613.2	LIVEFENAR	Viridiplantae	8	1						65817000
Cluster1008613.2	TNDSAGDGTTTASVLAR	Viridiplantae	20	1						21593000
Cluster10090951.1	CQQVTEEVLAAVYK	Arthropoda	2	1	K01623													855280000		1199700000
Cluster10090951.1	CQQVTEEVLAAVYK		2	1	K01623													855280000		1199700000
Cluster10090951.1	IVPIVEPEILPDGDHDLAR	Arthropoda	1	1	K01623													17538000000	18017000000	32450000000
Cluster10090951.1	IVPIVEPEILPDGDHDLAR		1	1	K01623													17538000000	18017000000	32450000000
Cluster10090951.1	YASICQSAR	Arthropoda	2	1	K01623													4509100000	6964600000
Cluster10090951.1	YASICQSAR		2	1	K01623													4509100000	6964600000
Cluster10091277.1	APVNAIPM*K		1	0	K17261													2249700000		2852400000
Cluster10091277.1	SGPAPFK		1	0	K17261													7367500000	9051700000	8315600000
Cluster10091277.1	TVLSASAPIDKPPVFTR		1	0	K17261													7157100000	7517300000	9487800000
Cluster1009363.1	EVANTTLNAQQIIGDINIK	Arthropoda	1	1	K14018															146860000
Cluster1009363.1	EVANTTLNAQQIIGDINIK		1	1	K14018															146860000
Cluster1009363.1	IFSSDPER	Arthropoda	1	1	K14018															538490000
Cluster1009363.1	IFSSDPER		1	1	K14018															538490000
Cluster10095050.1	ADEISNIIR	Viridiplantae	10	2	K02111	2800700000	341490000	5072400000	305280000	1554900000	208580000	14827000	18403000	182180000	40927000
Cluster10095050.1	EAYPGDVFYLHSR	Viridiplantae	460	8	K02111	109210000		127620000	128110000	171360000	24151000							30544000000	21063000000	39376000000
Cluster10095050.1	HTLIIYDDLSK	Viridiplantae	15	2	K02111					44171000
Cluster10095050.1	IAQIPVSEAYLGR	Viridiplantae	25	2	K02111	166770000	69224000	674700000	95851000	316940000	23679000		11615000	24574000
Cluster10098395.1	FSDAAWYQCTAQNIAGSTATR	Arthropoda	1	1	K12567														470910000	1144300000
Cluster10098395.1	LFVETPK	Arthropoda	1	1	K12567														19150000000	19983000000
Cluster10101569.2	EGIPPDQQR	Viridiplantae	189	10	K02927			26239000	434670000	260520000	382300000	156780000		397360000				41623000000	52492000000	48403000000
Cluster10101569.2	EGIPPDQQR	Fungi	189	10	K02927			26239000	434670000	260520000	382300000	156780000		397360000				41623000000	52492000000	48403000000
Cluster10101569.2	ESTLHLVLR	Fungi	209	10	K02927	91874000	44678000		92197000	317320000	324420000	71602000		296580000		185560000		49465000000	47259000000	64480000000
Cluster10101569.2	ESTLHLVLR	Viridiplantae	209	10	K02927	91874000	44678000		92197000	317320000	324420000	71602000		296580000		185560000		49465000000	47259000000	64480000000
Cluster10101569.2	LIFAGKQLEDGR	Fungi	212	10	K02927				47623000	59600000	43720000			43251000
Cluster10101569.2	LIFAGKQLEDGR	Viridiplantae	212	10	K02927				47623000	59600000	43720000			43251000
Cluster10101569.2	TITLEVESSDTIDNVK	Viridiplantae	157	6	K02927	65031000		60076000	186530000	176150000	174790000	42655000		130660000		34306000			77278000
Cluster10101569.2	TITLEVESSDTIDNVK	Fungi	157	6	K02927	65031000		60076000	186530000	176150000	174790000	42655000		130660000		34306000			77278000
Cluster10101569.2	TLSDYNIQK	Fungi	67	10	K02927	396340000				1077100000	1181500000	332080000		774220000				55354000000	57611000000	67588000000
Cluster10101569.2	TLSDYNIQK	Viridiplantae	67	10	K02927	396340000				1077100000	1181500000	332080000		774220000				55354000000	57611000000	67588000000
Cluster10101569.2	TLSDYNIQKESTLHLVLR	Fungi	59	10	K02927													129790000		499270000
Cluster10101569.2	TLSDYNIQKESTLHLVLR	Viridiplantae	59	10	K02927													129790000		499270000
Cluster10101734.2	DNIQGITKPAIR	Fungi	98	6	K11253				26366000			51799000		44469000				856190000	937940000	2728400000
Cluster10101734.2	DSVTYTEHAK	Fungi	20	3	K11253	29100000				51898000	67144000	23300000		171240000	17974000	15688000
Cluster10101734.2	ISGLIYEETR	Fungi	111	6	K11253	416690000	75061000	442850000	1266500000	1567300000	680850000	416440000	15808000	1247000000	196110000	296210000	45036000	23486000000	37458000000	47986000000
Cluster10101738.2	DTDSEEEIR	Fungi	10	5	K02183							49021000						6960700000		18910000000
Cluster10101738.2	M*KDTDSEEEIR	Fungi	10	5	K02183															4651500000
Cluster10101738.2	MKDTDSEEEIR	Fungi	10	5	K02183															366950000
Cluster10102002.2	EGIPPDQQR	Fungi	189	10	K02927			26239000	434670000	260520000	382300000	156780000		397360000				41623000000	52492000000	48403000000
Cluster10102002.2	ESTLHLVLR	Fungi	209	10	K02927	91874000	44678000		92197000	317320000	324420000	71602000		296580000		185560000		49465000000	47259000000	64480000000
Cluster10102002.2	LIFAGKQLEDGR	Fungi	212	10	K02927				47623000	59600000	43720000			43251000
Cluster10102002.2	TITLEVESSDTIDNVK	Fungi	157	6	K02927	65031000		60076000	186530000	176150000	174790000	42655000		130660000		34306000			77278000
Cluster10102002.2	TLSDYNIQK	Fungi	67	10	K02927	396340000				1077100000	1181500000	332080000		774220000				55354000000	57611000000	67588000000
Cluster10102002.2	TLSDYNIQKESTLHLVLR	Fungi	59	10	K02927													129790000		499270000
Cluster10102339.2	AM*GIM*NSFVNDIFER	Metazoa	4	1														453980000
Cluster10102339.2	AMGIMNSFVNDIFER	Metazoa	4	1														158900000
Cluster10102339.2	QVHPDTGISSK	Metazoa	9	5								17631000						20237000000	25178000000	12314000000
Cluster10102667.1	AQDFISSEAGGDETIK	Fungi	2	1	K00078									19863000
Cluster10102667.1	AYGSYDQVFADK	Fungi	2	1	K00078									30581000
Cluster10103616.1	DAM*MEALQLEK	Arthropoda	1	1	K00522															73328000
Cluster10103616.1	DAMM*EALQLEK	Arthropoda	1	1	K00522															252680000
Cluster10103616.1	DAMMEALQLEK	Arthropoda	1	1	K00522															222410000
Cluster10103616.1	GGDVVLTDIQAPSR	Arthropoda	1	1	K00522															5252700000
Cluster10104633.2	ILM*VGLDAAGK	Viridiplantae	74	6	K07937	36872000		39628000		133840000		31866000		108360000		25371000		554420000		1559100000
Cluster10104633.2	QDLPNAM*NAAEITDK	Viridiplantae	62	6	K07937					11163000				34388000				375410000	746010000	558130000
Cluster10104672.1	ELTNLGYQPK		1	0	K01639														745140000	1111500000
Cluster10104672.1	EPLKPISSDAVAIM*TK		1	0	K01639														339980000
Cluster10104672.1	EPLKPISSDAVAIMTK		1	0	K01639															179520000
Cluster10105114.2	AIALTVDTPR	Viridiplantae	37	1	K11517	113130000	24018000	279760000		181620000
Cluster10105114.2	FTLPPFLTLK	Viridiplantae	26	1	K11517	107310000		157020000
Cluster10107.2	LGESQTLQQFSR	Metazoa	7	2	K06114													922850000	1359700000	2591500000
Cluster10107.2	M*QHNLEQQIQAR	Metazoa	7	2	K06114															708630000
Cluster10107.2	MQHNLEQQIQAR	Metazoa	7	2	K06114															103310000
Cluster10107.2	QGFVPAAYVK	Metazoa	8	3	K06114													1828700000	2305000000	3976700000
Cluster10107.2	YTEHSTVGLAQQWDQLDQLGM*R	Metazoa	6	2	K06114													688540000	463260000	1461400000
Cluster1010857.2	IINEPTAAALAYGLDK	Bacteria	373	5	K04043	123240000		141340000	173130000	190700000	146390000			258800000	58407000	35996000		15914000000	19039000000	24403000000
Cluster1010857.2	IINEPTAAALAYGLDKK	Bacteria	333	4	K04043	14700000												2925400000	3320500000	6211300000
Cluster1011148.2	LLQDFFNGK	Viridiplantae	20	4	K03283													7766600000	7838400000	10244000000
Cluster1011148.2	M*VNHFVQEFK	Viridiplantae	47	3	K03283													4743600000		1576200000
Cluster1011148.2	MVNHFVQEFK	Viridiplantae	47	3	K03283															3227900000
Cluster1011148.2	NAVITVPAYFNDSQR	Viridiplantae	37	4	K03283							12983000						3245100000	3972200000	5393300000
Cluster1011148.2	VEIIANDQGNR	Viridiplantae	130	6	K03283	376370000	50924000	467700000		385160000	392820000	300920000		584330000	126530000	145790000		24887000000	24209000000	26108000000
Cluster10117.1	DGVIYGNNDQPIDSTTILK	Arthropoda	1	1	K03805													111900000	116120000	391720000
Cluster10117.1	DGVIYGNNDQPIDSTTILK		1	1	K03805													111900000	116120000	391720000
Cluster10117.1	EDIEDLTTAFITSER	Arthropoda	1	1	K03805							8767500							122690000	152090000
Cluster10117.1	EDIEDLTTAFITSER		1	1	K03805							8767500							122690000	152090000
Cluster10117.1	EGLIFTSESK	Arthropoda	1	1	K03805														244420000	524240000
Cluster10117.1	EGLIFTSESK		1	1	K03805														244420000	524240000
Cluster10117.1	FLTQGSLLPIGAHLK	Arthropoda	1	1	K03805														203240000	865870000
Cluster10117.1	FLTQGSLLPIGAHLK		1	1	K03805														203240000	865870000
Cluster10117.1	FSFFKPDGSYIK	Arthropoda	1	1	K03805													203730000	288320000	629510000
Cluster10117.1	FSFFKPDGSYIK		1	1	K03805													203730000	288320000	629510000
Cluster10117.1	HDSFSSDGSVVK	Arthropoda	1	1	K03805													300410000	144010000	403500000
Cluster10117.1	HDSFSSDGSVVK		1	1	K03805													300410000	144010000	403500000
Cluster10117.1	IVLQGVFGPDGNTIR	Arthropoda	1	1	K03805							38108000						519770000	675720000	52310000
Cluster10117.1	IVLQGVFGPDGNTIR		1	1	K03805							38108000						519770000	675720000	52310000
Cluster10117.1	LAIPAVIPTIVK		1	1	K03805													186000000	223840000
Cluster10117.1	LAIPAVIPTIVK	Arthropoda	1	1	K03805													186000000	223840000
Cluster10117.1	LLNLNASLPEDSFIVNGIIFDHSGKPLSR	Arthropoda	1	1	K03805													105530000		310850000
Cluster10117.1	LLNLNASLPEDSFIVNGIIFDHSGKPLSR		1	1	K03805													105530000		310850000
Cluster10117.1	LYNQELFGEDESYVK	Arthropoda	1	1	K03805													234330000	256010000
Cluster10117.1	LYNQELFGEDESYVK		1	1	K03805													234330000	256010000
Cluster10117.1	QTIITVTSVR	Arthropoda	1	1	K03805							47488000						637630000	856470000
Cluster10117.1	QTIITVTSVR		1	1	K03805							47488000						637630000	856470000
Cluster10117.1	SPVGGFLFIK	Arthropoda	1	1	K03805														293870000	768740000
Cluster10117.1	SPVGGFLFIK		1	1	K03805														293870000	768740000
Cluster10117.1	SYDYEETEVSPTK	Arthropoda	1	1	K03805													268280000		548840000
Cluster10117.1	SYDYEETEVSPTK		1	1	K03805													268280000		548840000
Cluster10117.1	YGNFDNEGSVVK	Arthropoda	1	1	K03805							19095000						497850000	559160000	957840000
Cluster10117.1	YGNFDNEGSVVK		1	1	K03805							19095000						497850000	559160000	957840000
Cluster1011785.1	ALESTIEAIAQEIR	Arthropoda	1	1	K06271														606760000	706810000
Cluster1011785.1	ALESTIEAIAQEIR		1	1	K06271														606760000	706810000
Cluster1011785.1	ELLQAILQISSR	Arthropoda	2	1	K06271													634230000	757130000	789010000
Cluster1011785.1	ELLQAILQISSR		2	1	K06271													634230000	757130000	789010000
Cluster1011785.1	IAQSVTELVAVAELLK	Arthropoda	2	1	K06271													1168500000	804410000	1313900000
Cluster1011785.1	IAQSVTELVAVAELLK		2	1	K06271													1168500000	804410000	1313900000
Cluster1011785.1	SITISTAK	Arthropoda	1	1	K06271													1032600000	1197200000	1232000000
Cluster1011785.1	SITISTAK		1	1	K06271													1032600000	1197200000	1232000000
Cluster1011785.1	SNVTPEDLVR	Arthropoda	1	1	K06271													2399000000	2480200000	2192300000
Cluster1011785.1	SNVTPEDLVR		1	1	K06271													2399000000	2480200000	2192300000
Cluster1011785.1	TLQAGHDVAINYR	Arthropoda	2	1	K06271													1637600000		2188700000
Cluster1011785.1	TLQAGHDVAINYR		2	1	K06271													1637600000		2188700000
Cluster1012016.1	LGDFGLAR	Viridiplantae	4	1															6933900000
Cluster1012016.1	WEQVVIHRDIK	Viridiplantae	4	1															1064200000
Cluster1012053.1	TLASGIPFASR	Fungi	1	1	K00411						12938000			35503000
Cluster1012053.1	TVTTTYPSTLSQQR	Fungi	1	1	K00411						13366000			28257000
Cluster10120915.2	EGIPPDQQR	Viridiplantae	189	10	K02927			26239000	434670000	260520000	382300000	156780000		397360000				41623000000	52492000000	48403000000
Cluster10120915.2	ESTLHLVLR	Viridiplantae	209	10	K02927	91874000	44678000		92197000	317320000	324420000	71602000		296580000		185560000		49465000000	47259000000	64480000000
Cluster10120915.2	TITLEVESSDTIDNVK	Viridiplantae	157	6	K02927	65031000		60076000	186530000	176150000	174790000	42655000		130660000		34306000			77278000
Cluster10120915.2	TLADYNIQK	Viridiplantae	162	5	K02927						73608000
Cluster1012157.2	FEELCQDLFR	Fungi	14	4	K03283					38269000						11223000
Cluster1012157.2	FELTGIPPAPR	Fungi	51	6	K03283	32277000		20654000	72453000	88565000	79993000			65848000					13117000000
Cluster1012157.2	IINEPTAAAIAYGLDK	Fungi	182	7	K03283	123240000	15589000	141340000	173130000	190700000	146390000	136460000		258800000	58407000	84407000		15914000000	19039000000	24403000000
Cluster1012157.2	IINEPTAAAIAYGLDKK	Fungi	168	6	K03283	14700000												2925400000	3320500000	6211300000
Cluster1012157.2	STAGDTHLGGEDFDNR	Fungi	23	5	K03283							34243000						17504000000	13116000000	23591000000
Cluster1012267.1	GAEIALDPDSAVVNSATGHQVQK	Arthropoda	1	1	K07380													247220000		366020000
Cluster1012267.1	GAEIALDPDSAVVNSATGHQVQK		1	1	K07380													247220000		366020000
Cluster1012267.1	LLFQENGPANIR	Arthropoda	1	1	K07380														475970000	403970000
Cluster1012267.1	VEFDDIYPLK	Arthropoda	1	1	K07380														527480000	617920000
Cluster1012267.1	VEFDDIYPLK		1	1	K07380														527480000	617920000
Cluster1012267.1	VVFDFGFER	Arthropoda	1	1	K07380													290710000	529730000
Cluster1012267.1	VVFDFGFER		1	1	K07380													290710000	529730000
Cluster1012498.2	FEELNMDLFR	Viridiplantae	85	5	K03283													164850000		370960000
Cluster1012498.2	FELSGIPPAPR	Viridiplantae	61	6	K03283														914930000	1085100000
Cluster1012498.2	IINEPTAAAIAYGLDK	Viridiplantae	182	7	K03283	123240000	15589000	141340000	173130000	190700000	146390000	136460000		258800000	58407000	84407000		15914000000	19039000000	24403000000
Cluster1012498.2	IINEPTAAAIAYGLDKK	Viridiplantae	168	6	K03283	14700000												2925400000	3320500000	6211300000
Cluster1012498.2	M*VNHFVQEFK	Viridiplantae	47	3	K03283													4743600000		1576200000
Cluster1012498.2	MVNHFVQEFK	Viridiplantae	47	3	K03283															3227900000
Cluster1012498.2	VEIIANDQGNR	Viridiplantae	130	6	K03283	376370000	50924000	467700000		385160000	392820000	300920000		584330000	126530000	145790000		24887000000	24209000000	26108000000
Cluster1012711.2	LVDTFPGQSIDFFGALR	Viridiplantae	29	1		41374000		233260000
Cluster1012711.2	VPIIVTGNDFSTLYAPLIR	Viridiplantae	28	1				40442000		305290000
Cluster10128627.1	GVSLLLPTDVVIADK	Viridiplantae	20	1	K00927	19019000		33675000
Cluster10128627.1	LASLADLYVNDAFGTAHR	Viridiplantae	22	1	K00927			7267100		12927000
Cluster1013644.2	IINEPTAAALAYGLDK	Bacteria	373	5	K04043	123240000		141340000	173130000	190700000	146390000			258800000	58407000	35996000		15914000000	19039000000	24403000000
Cluster1013644.2	IINEPTAAALAYGLDKK	Bacteria	333	4	K04043	14700000												2925400000	3320500000	6211300000
Cluster1014799.2	IINEPTAAALAYGLDK	Bacteria	373	5	K04043	123240000		141340000	173130000	190700000	146390000			258800000	58407000	35996000		15914000000	19039000000	24403000000
Cluster1014799.2	IINEPTAAALAYGLDKK	Bacteria	333	4	K04043	14700000												2925400000	3320500000	6211300000
Cluster10156143.1	VNNYPTPNTTFTVQDLHEGSR	Arthropoda	2	1	K24495													5934500000	4502400000	6578900000
Cluster10156143.1	VSAVNEAGPGKPSKPTEPIIAGHQR	Arthropoda	2	1	K24495													10211000000	4798600000	9149600000
Cluster10156469.1	IAGGADLGTPIVVTR	Arthropoda	1	1	K23353													6076200000	5104700000	6052600000
Cluster10156469.1	SSTGRPWGIR	Arthropoda	1	1	K23353													2265700000	1088100000	3275100000
Cluster10156555.1	DITEEGLISIDEAEK	Arthropoda	1	1	K06788														87441000
Cluster10156555.1	IYQTVDVTANDAR	Arthropoda	1	1	K06788													1874900000	2145200000	1326100000
Cluster10156555.1	TLVEQLDELREQLNK	Arthropoda	1	1	K06788													258210000	577120000	654700000
Cluster10160332.1	NILVIPDLYINAGGVTVSFFEWLK	Bacteria	1	1	K00261													345390000		362510000
Cluster10160332.1	NLNHVSYGR	Bacteria	2	2	K00261													12715000000	2233500000	12013000000
Cluster10160710.1	AYELIQVAHPDHR	Arthropoda	1	1	K18122													1258100000
Cluster10160710.1	YVVTEQGIASLFGK	Arthropoda	1	1	K18122													5132000000
Cluster10163978.1	ELSFGTTR	Fungi	2	1	K09497	21411000		18526000			39685000
Cluster10163978.1	FEDLTAEK	Fungi	3	1	K09497	19382000		15304000			37917000
Cluster10167174.1	AAILTAQK	Arthropoda	1	1	K02930													5613400000	7180400000	9163100000
Cluster10167174.1	AAILTAQK		1	1	K02930													5613400000	7180400000	9163100000
Cluster10167174.1	KLNPLTNTR	Arthropoda	1	1	K02930													686780000	1528800000
Cluster10167174.1	KLNPLTNTR		1	1	K02930													686780000	1528800000
Cluster10167174.1	LNPLTNTR	Arthropoda	1	1	K02930													11278000000	9775300000	10034000000
Cluster10167174.1	LNPLTNTR		1	1	K02930													11278000000	9775300000	10034000000
Cluster10167174.1	LNPYAAVLK	Arthropoda	1	1	K02930													3895800000	5407800000	7269800000
Cluster10167174.1	LNPYAAVLK		1	1	K02930													3895800000	5407800000	7269800000
Cluster10167254.1	AAYDVEVQTK	Arthropoda	1	1	K07192													789200000
Cluster10167254.1	AAYDVEVQTK		1	1	K07192													789200000
Cluster10167254.1	EAIAEEQR	Arthropoda	1	1	K07192													1864400000
[truncated: 39,627 more rows]

## Sheet: Supplemental Table 5
Supplemental Table 5. List of peptides with their corresponding protein clusters (functionally annotated to degrade lignocellulose biomass) with their taxonomical assignments and specific localization. Regions of Interest (ROIs) denoted in green represent three lignin microhabitats LMs (LM1, LM2, LM3), previously mapped as lignocellulose degradation hotspots, and ROI denoted in white is primary m…									Lignin microhabitat 1 (LM1)			Lignin microhabitat 2 (LM2)			Lignin microhabitat 3 (LM3)						Primary metabolite microhabitat (PMM)
[truncated: 418 more rows]

[truncated: 6 more sheets: Supplementary Table 10, Supplementary Table 11, Supplementary Table 12, Supplementary Table 13a, Supplementary Table 13b, Supplementary Table 14]
